# Supplementary material for: Variation in population levels of sedentary time in European children and adolescents according to cross-European studies: a systematic literature review within DEDIPAC
Source: Int J Behav Nutr Phys Act. 2016 Jun 28;13:69. doi: 10.1186/s12966-016-0395-5 (PMC4924322; doi:10.1186/s12966-016-0395-5)
Supplement: Additional file 3: — Data extraction file. (XLSX 80 kb) [file 12966_2016_395_MOESM3_ESM.xlsx]

## Sheet: SB youth
Reference number	Main author (pubyear)	Article title	Study name	Study design (cross-sectional, longitudinal, cohort, surveillance, etc)	Period of data collection	Setting (was the research conducted in a specific setting or population?)	Countries - number	Countries - names	N - per country	N - total sample	Age - range	Age - mean (SD)	Gender - % women	SES - distribution (if available, preferably based on education level)	BMI - distribution (if available)	Representativeness (if available, based on a claim or weighing)	Outcome measure(s) (min/day, MET-min, % meeting recommend.)	Assessment method (subjective or objective, type accelerometer, questionnaire name)	Details assessment (cutpoints used, which version, specific questions, sleep included in SB?)	Timing assessment (measurement period e.g. last/usual week, #days , week/weekend, season	Measurement properties (of the method, if available, as stated in the article)	Results - overall	Results - per country	Results - per subgroup (e.g. gender, age, SES or BMI)
23	Biddle (2009)	Physical activity and sedentary behaviours in youth: Data from three Central-Eastern European countries	/	cross-sectional	2000	State secondary schools	3	Hungary, Romania, Slovakia	Hungary 301, Romania 195, Slovakia 127	623	13-18years	mean age 15.5 years, s 0.9 years	376/623 - 60.4%	The Standard Occupational Classification 2000 was used to define socioeconomic status through the four categories of occupational class of: (a) managers and professionals, (b) semi-professionals (HIGH SES), (c) routine nonmanual workers (MIDDLE SES), and (d) manual workers. Fifth category was (e) unemployed people (LOW SES). LOW SES: Hungary male 17.4% female 15.0%, Romania male 36.1%, female 26.…	not available	not available	min/day technical sedentary behaviours, social sedentary behaviours on a weekday and a weekend day	self-report diary (Ecological Momentary Assessment diary)	Technological sedentary behaviours are defined as electronic entertainment including television/video viewing, internet use, and computer gaming in students’ free time. Socializing sedentary behaviours include sitting and talking or phoning; The principal data collection instrument was a paper-and-pencil ‘‘free time diary’’ that students completed outside of school hours. At 15-min intervals, par…	4 days (3 weekdays and 1 weekend day); Data collection days were randomly assigned; For each weekday, 44 time-samples were obtained (one every 15 min from 07.00 to 08.45 h and from 15.00 to 23.45 h). For the weekend day, 68 time-samples were obtained (one every 15 min from 07.00 to 23.45 h).	The diary used in the present study is based on principles of ecological momentary assessment (Dunton, Whalen, Jamner, Henker, & Floro, 2005; Stone & Shiffman, 2002) and has been described previously as a valid and reliable tool for assessing sedentary behaviour and physical activity in secondary school children by Gorely et al. (2007a).Pilot work with 162 adolescents in England (Marshall, 2002) …	No overall results	No overall results: boys and girls separately (see final column)	Technological sedentary behaviours weekday: Hungary males 155.54 s (74.87), females 114.17 (s 66.28); Romania males 124.61 (s 76.65) females 110.45 (s 65.48); Slovakia males 188.24 (s 72.18), females 138.63 (s 67.71). Socializing sedentary behaviours weekday: Hungary males 32.15 (s 38.10) females 39.53 (s 33.95); Romania males 29.55 (s 33.58), females 36.34 (s 35.88); Slovakia males 21.85 (s 31.2…
24	Soos (2012)	Prevalence of sedentary behaviour in young people in Romania and Slovakia	/	cross-sectional	2000	State secondary schools in Transilvania (Romania) and North East and East Slovakia	2	Romania, Slovakia	Romania 508, Slovakia 127	635 (75% of the diaries were properly filled in and used for data analyses.)	Overall 13.1-18.0, Romania 13.1-18.0, Slovakia 14.6-179	Overall 16.0(1.0), Romania 16.0(1.0), Slovakia 15.9(0.9)	Overall 60.5%, Romania 61.2%, Slovakia 57.5%	not available	not available	Ecological Momentary Assessment (EMA) diaries were administered in eight towns in Transilvania (central Romania), largely considered to be ‘average’ for SES. In Slovakia, diaries were administered in five schools in two towns in the North-East and the East regions. These generally have lower SES.	min/day TV, doing homework, motorized transport, sitting and talking, PC, reading, sitting doing nothing, videogames	self-report diary (Ecological Momentary Assessment diary)	At 15-minute intervals, participants self-reported (free response) their behaviour in response to a single item: ‘What are you doing now?’. Participants were instructed to wear a wristwatch during diary completion days so that the recording schedule (15-minute intervals) could be followed. Each free-response box included the stem ‘The main thing I am doing now is . . . ’	Participants were instructed to complete the diary for 3 weekdays and 1 weekend day. Data collection days were randomly assigned. For each weekday, 44 time samples were obtained (one every 15 minutes from 7:00 a.m. to 8.45 a.m. and from 3:00 p.m. to 11.45 p.m.). For the weekend day, 68 time samples were obtained (one every 15 minutes from 7:00 a.m. to 11.45 p.m.).	EMA has been described as a valid and reliable tool for assessing sedentary behaviour and physical activity (Marshall et al., 2003). It has been used in recent research on sedentary behaviour (Biddle et al., 2009; Gorely et al., 2009)	No overall results	Romania min/day (95% CI) weekday - weekend day: Watching television 82.4 (77.8, 87.0) 123.8 (116.3, 131.4). Doing homework 96.8.8 (92.4, 102.8) 53.9 (48.0, 59.9). Motorized transport 9.3 (7.5, 11.0) 35.6 (31.3, 39.8). Sitting and talking 28.5 (25.6, 31.3) 53.8 (48.4, 59.2). Using a computer 17.2 (13.6, 20.7) 38.8 (33.6, 44.0). Reading 19.4 (17.2, 21.6) 17.4 (14.0, 20.8). Sitting doing nothing 6.5…	Per age group at weekdays.Watching television Romania Younger 90.3, Older 77.8 , Slovakia Younger 159, Older 125.2 Doing homework Romania Younger 98.8 ; Older 96. Slovakia Younger 51.4 Older 86.8 Motorized transport Romania Younger 10.2 Older 8.7 6.6 10.9 Slovakia Younger 20.8 Older 29.5 Sitting and talking Romania Younger 25.1 Older 30.6 Slovakia Younger 20.9 Older 35.0 Using a computer Romania …
25	Soos et al. (2014)	Physical activity, Sedentary behaviour,use of electronic media, and snacking among youth: An international study	/	cross-sectional	2006-2008	State secondary schools	5, of which 4 EU	Hungary, Romania, Slovakia, UK	Hungary 301, Romania 195, Slovakia 127, UK 77	812, of which 700 EU	11.9-17.9 years	15.6 (1.0) years	0.57	not available	not available	Convenience sampling; no details on representativeness	TV/DVD/video viewing, using a computer (not for homework), playing computer games, using a telephone, motorized transport, sitting and talking, doing homework, reading (not for homework)	free-time diary, based on the principles of Ecological Momentary Assessment	Participants were instructed to complete the diary for three weekdays, as weekend data would likely have shown different patterns of behaviour (Biddle, et al., 2009). Data collection days were randomly assigned. At 15-minute intervals, participants self-reported (free-response) their behaviour in response to a single item: “What are you doing now?”	Students’ behaviours was assessed over three weekdays. For each data collection day, 44 time-samples were obtained (one every 15 minutes from 7:00 a.m. to 8.45 a.m. (or from 6:00 a.m. to 8:00 a.m. in some countries, where schools started earlier) and from 3:00 p.m. (or whenever the school day ended) to 11.45 p.m.). Data were not collected during school hours because the focus of the study was on …	Valid and reliable tool for assessing sedentary behaviour and physical activity in secondary school children (Gorely, et al., 2007).	513 (69) min/day	Mean (SD) min/day - TV/DVD/video viewing: UK 118.6(70.8); Hungary 100.3(64.9); Romania 87.1(55.0); Slovakia 141.7(73.1). Using a computer (not for homework): UK 11.1(23.2); Hungary 7.6(19.5); Romania 14.5(36.6); Slovakia 2.8(15.4). Playing computer games: UK 36.8(41.1); Hungary 25.6(40.1); Romania 16.3(35.4); Slovakia 22.7(41.8). Using a telephone: UK 6.8(17.4) Hungary 3.5(8.9); Romania 4.4(7.5);…	Mean (SD) min/day - TV/DVD/video viewing: male 110.7(74.7) female 90.2(62.5) younger 107.5(70.4) older 87.3(64.6). Using a computer (not for homework): male 8.0(26.2) female 8.2(22.3) younger 7.5(21.0) older 9.0(27.6). Playing computer games: male 34.0(47.9) female 10.5(23.2) younger 22.0(38.6) older 18.7(36.6). Using a telephone male 2.3(8.3) female 5.1(10.3) younger 3.3(9.5) older 4.8(9.7). Mot…
26	Cinar (2008)	Clustering of Obesity and Dental Health with Lifestyle Factors among Turkish and Finnish Pre-Adolescents	/	cross-sectional	Spring 2004	Schools in Munkkiniemi, a suburb of Helsinki, and Kadiköy, a managerial district of Istanbul.	2	Turkey and Finland	Turkey 448, Finland 171	619 (Response rates Finland: 65% clinical examination, 65% questionnaire; Turkey: 95% clinical examinations, 97% questionnaire)	4th, 5th, 6th grade; 10-12 years old	Turkey: 10.89(0.78) years; Finland 11.25(0.74)years	Turkey: 220/448-49.1%; Finland 75/171-43.9%	not available	Turkey: all 18.65(2.91), boys 19.1(2.95), girls 18.1(2.80); Finland all 18.38(2.73), boys 18.26(3.13), girls 18.54(2.10)	In Turkey, 2 schools were selected by cluster sampling from high and low socio-economic suburbs to represent the general profile of the Kadiköy district. In Finland, 2 primary schools were chosen at random to represent pre-adolescents living in Helsinki; no distinct differences existed in socio-economic profiles.	% favorable (<2h/d TV viewing) % unfavorable (>2h/d TV viewing)	Pre-adolescent health behavior questionnaire (Cinar et al., 2007)	leisure-time activities: time spent watching TV per school day, based on a study by Giammattei et al. (2003); completed during class	School day, in spring	Self-administered health behavior questionnaires meant for these preadolescents were revised after testing in a pilot study in 2003 on a sample of 4th-grade elementary school pre-adolescents (n = 63) in Istanbul.	No overall results	Turkey: 72% favorable, 28% unfavorable; Finland: 85% favourable, 15% unfavorable	Only in Turkey: public school (n=285): 67% favorable, 33% unfavorable; private school (n=163): 77% favorable, 22% unfavorable
27	Hanewinkel (2012)	Alcohol Consumption in Movies and Adolescent Binge Drinking in 6 European countries	/	cross-sectional	Germany 2009, Iceland 2010, Italy 2010, Poland 2010, Netherlands 2009-2010, Scotland 2010	The 6 study samples were all recruited from state-funded schools.	6	Germany, Iceland, Italy, Poland, Netherlands, Scotland	Germany 2754, Iceland 2664, Italy 2668, Poland 4105, Netherlands 1423, Scotland 2937	16551 (Overall, a total of 19 268 students from 114 schools and 865 classes were examined for eligibility. A total of 1059 students (5.5%) could not be included in the study due to missing parental consent, 1559 students (8.1%) were absent on the day of assessment and could not be reached by mail, and 99 students (0.5%) refused to participate, resulting in a final overall sample of 16 551 student…	10-19 years	Overall sample: 13.4 (1.18) years. Germany 12.7(1.06), Iceland 13.1(0.89) Italy 13.6(1.37), the Netherlands 13.8(1.36), Poland 14.2(0.79), Scotland 13.0(0.89)	Overall 49%, Germany 49%, Iceland 48%, Italy 44%, the Netherlands 51%, Poland 53%, Scotland 49%	Family affluence % low/medium/high Overall 10/36/54, Germany 8/37/55, Iceland 2/21/77, Italy 14/4541, the Netherlands 2/27/71, Poland 17/42/41, Scotland 10/39/51	not available	not available	TV screen-time: % None/less than 1 h/1–2 h/3–4 h/>4 h per schoolday	Questionnaire	"On a school day, how many hours a day do you usually spend watching television?" - None/less than 1 h/1–2 h/3–4 h/>4 h. Data were collected through self-report questionnaires, administered by trained research staff.	usual schoolday	not available	TV time: ≤0.5h, 1-2h, 3-4h, >4h: 23%-51%-19%-7%	TV time: ≤0.5h, 1-2h, 3-4h, >4h (%): Germany 25-52-17-6, Iceland 29-55-13-3, Italy 20-48-23-9, Poland 19-49-24-8, Netherlands 24-57-17-2, Scotland 22-50-20-8	not availalable
28	Börnhorst et al. (2015)	WHO European Childhood Obesity Surveillance Initiative: associations between sleep duration, screen time and food consumption frequencies	WHO European Childhood Obesity Surveillance Initiative (COSI)	cross-sectional	September 2007 to December 2008	primary schools	5	Bulgaria, Czech Republic, Lithuania, Portugal, Sweden	Bulgaria 2251, Czech Republic 1206, Lithuania 2767, Portugal 1788, Sweden 2441	10453	6.0 - 9.9y	not available	0.494	Maximum educational level of parents: primary school (7.7%), secondary school (46.0%), undergraduate/bachelor's degree (29.9%), Master's degree or higher (16.5%)	26.9% were classified as overweight	Nationally representative samples of children were drawn whereby two-stage cluster sampling was applied using the primary school as the primary sampling unit and school classes as the secondary sampling unit. Primary schools were selected randomly from the list of all primary schools centrally available in each country through the ministry of education or at the national school registry.	Usual total , TV time, PC time, screen time per day (hours)	Questionnaire that was generally completed jointly by he children's caregivers and their child	Number of hours per day the child usually ‘a) spends watching TV (including videos)’ or ‘b) spends using a computer (PC) for playing games (other than homework)’ at home or somewhere else, separately for weekdays and weekend days. Five answer categories were indicated on the form and, in the analysis, numeric values were assigned to these five categories to convert the variables to a numerical sc…	Usual day; week and weekend days separately	The questions in this questionnaire were partly based on the questionnaire used in the 2001/2002 round of the Health Behaviour in School-aged Children study (Currie et al., 2002)	Screen time: 2.2 (1.1); TV time: 1.5 (0.7); PC time:0.7 (0.6)	Screen time: Bulgaria 2.5 (1.0); Czech Republic 1.7 (0.9), Lithuania 2.6 (0.7); Portugal 1.8 (0.9); Sweden 1.9 (0.8). TV time: Bulgaria 1.8 (0.8); Czech Republic 1.2 (0.6); Lithuania 1.8 (0.7); Portugal 1.3 (0.7); Sweden 1.3 (0.6). PC time: Bulgaria 0.7 (0.7); Czech Republic 0.5 (0.5); Lithuania 0.9 (0.7); Portugal 0.5 (0.5); Sweden 0.6 (0.5)	Screen time: Thinness and normal weight 2.2 (1.0); Overweight 2.3 (1.0). TV time:Thinness and normal weight 1.5 (0.7); Overweight 1.6 (0.7). PC time: Thinness and normal weight 0.7 (0.6); Overweight 0.7 (0.7).
29	Brug (2012)	Differences in Weight Status and Energy-Balance Related Behaviors among Schoolchildren across Europe: The ENERGY-Project	“EuropeaN Energy balance Research to prevent excessive weight Gain among Youth” (ENERGY)	cross-sectional	2010	Primary schools	7	Belgium, Greece, Hungary, the Netherlands, Norway, Slovenia and Spain	Belgium 1008, Greece 1100, Hungary 1022, the Netherlands 959, Norway 1006, Slovenia 1187, Spain 1025 (sample size can differ between EBRBs)	7234	10-12 years	11.6 (0.7) years	0.52	Parental education: low (0, both parent/caregivers with fewer than 14 years of education) and high (at least one parent/caregiver with 14 or more years of education): Belgium: low 105, high 564; Greece: low 429, high 457; Hungary: low 319, high 442; Netherlands: low 77, high 263; Norway: low 177, high 523; Slovenia: low 385, high 496; Spain: low 169, high 699.	Belgium boys 18.3 (2.2) girls 18.1 (3.0), Greece boys 20.6 (3.7) girls 20.3 (3.9), Hungary boys 19.7 (3.8) girls 19.3 (3.5), the Netherlands boys 18.4 (3.2) girls 18.5 (3.0), Norway boys 18.4 (2.4) girls 18.7 (3.0), Slovenia boys 19.4 (3.5), girls 18.9 (3.2); Spain boys 19.1 (2.8), girls 19.2 (3.0)	Sampling was national in Greece, Hungary, the Netherlands, and Slovenia. In Spain, schools in the region of Arago´n were selected; Belgium selected schools from Flanders and Norway selected schools from the southern regions of the country	min/day FQ and 24h screentime, tv, pc for boys and girls and parental education (high vs. Low)	self-reported questionnaire	Screen time questions (i.e. TV and computer time) were asked about time spent watching TV (including video and DVD;) and computer (PC) activities for weekdays (ICCs = 0.67 for TV and for PC) and weekend days (ICCs =0.68 for TV and 0.67 for PC) separately using a categorical scale ([0] not at all, [0.5] 30 minutes per day… [4] 4 hours per day). Mean TV, PC and total screen time per day were calcul…	usual day and on the day before administration (last day); between March and July	Test-retest reliability was tested by administrating the questionnaire twice with a one week interval among 720 schoolchildren across the participating countries. The intraclass coefficients and percentage agreement was good to excellent for 77% of items and construct validity was moderate to excellent for 73% of the items.	No overall results	No overall results	Screen time FQ (min/day): Belgium boys 205(102) girls 178(95); Greece boys 214(103) girls 179(85); Hungary boys 233(108) girls 198(103); Netherlands boys 223 (115) girls 185 (101); Norway boys 196 (97) girls 168(91); Slovenia boys 213(112) girls 174(103); Spain boys 193(102), girls 160(90). Screen-time 24-recall (min/day): Belgium boys 124(92) girls 107(83); Greece boys 155(103) girls 122(87); Hu…
30	Brug (2012)	Differences in weight status and energy-balance related behaviours according to ethnic background among adolescents in seven countries in Europe: the ENERGY-project	“EuropeaN Energy balance Research to prevent excessive weight Gain among Youth” (ENERGY)	cross-sectional	2010	Primary schools	7	Belgium, Greece, Hungary, the Netherlands, Norway, Slovenia and Spain	Belgium 1008, Greece 1100, Hungary 1022, the Netherlands 959, Norway 1006, Slovenia 1187, Spain 1025	7307	10-12 years	11.6 (0.7) years	0.52	Among the non-native adolescents, 59 and 49% had parents with a low level of education, based on language spoken at home and country of birth of the parents respectively. Among the native adolescents, 31 and 29% had parents with a low level of education, based on language spoken at home and parents country of birth respectively.	Language spoken at home: non-native 19.5 (3.6); native 19.1 (3.3). Country of birth of parents: non-native 19.5 (3.6); native 19.0 (3.3)	Sampling was national in Greece, Hungary, the Netherlands and Slovenia. In Spain, schools in the region of Aragón were selected; Belgium selected schools from Flanders, and Norway selected schools from the southern regions of the country.The representation of adolescents from non-native ethnicity was as expected based on national representative samples	min/day screen time for native and non-native.	self-reported questionnaire	Questionnaire items were included on how much time the child has spent watching TV (including video and DVD; ICC = 0.68) and computer activities (ICC = 0.54) on the day before administration from which total screen time was calculated (Singh et al., 2011)	on the day before administration (last day); between March and July	Test–retest reliability was tested by administrating the questionnaire twice with a 1-week interval among 720 adolescents across the participating countries. The intraclass coefficients (ICC) and percentage agreement was good to excellent for 77% of items and construct validity was moderate to excellent for 73% of the items.	No overall results	No overall results	OVERALL: Language spoken at home: non-native: 149 (109), native 122 (95). Country of birth of parents: non-native 138 (105), native 118 (92). PER COUNTRY: Laguage spoken at home: Belgium: non-native 141 (104) native 113 (86); Greece: non-native 157 (99), native 135 (96); Hungary: non-native 181 (103), native 146 (108); Netherlands: non-native 137 (111), native 132 (97); Norway: non-native 122 (98…
31	Fernandez-Alvira (2013)	Clustering of energy balance-related behaviors and parental education in European children: the ENERGY-project	“EuropeaN Energy balance Research to prevent excessive weight Gain among Youth” (ENERGY)	cross-sectional	2010	Primary schools	7	Belgium, Greece, Hungary, the Netherlands, Norway, Slovenia and Spain	Belgium 654 (12.4%) Greece 958 (18.1%) Hungary 811 (15.3%) the Netherlands 362 (6.9%) Norway 750 (14.2%) Slovenia 856 (16.2%) Spain 893 (16.9%)	5284	10-12 years	11.6 (0.73) years	54.3%	Parental education level Low 1686 (32.5%) High 3497 (67.5%)	BMI status Normal weight 3930 (74.4%) Overweight 1030 (20.4%) Obese 248 (4.8%)	The schools were randomly selected concerning the degree of urbanization of the different provinces and the socioeconomic status (SES) of the different areas within the selected provinces. Samples were national representative in Greece, Hungary, the Netherlands and Slovenia. In Spain, schools of the region of Aragón were selected; Belgium selected schools from Flanders and Norway selected schools…	mean (SD) min/day screen time	self-reported questionnaire	Screen time (i.e. TV and computer time) was assessed separately for weekdays and weekend days by two questions about time spent watching TV (including video and DVD) and computer activities. Mean TV, computer and total screen time per day were calculated. For the analyses, total min/day of screen time (TV watching plus computer use) were taken into account.	usual day	Children questionnaire showed a good test-retest reliability and moderate to good construct validity for the large majority of items (Singh et al., 2011)	No overall results: boys and girls separately (see final column)	No overall results: boys and girls separately (see final column)	Overall: Boys 207(2.1), Girls 172(1.7). Per country: Belgium boys 196(5.5), girls 173(4.7); Greece boys 214(5.0), girls 177(3.6); Hungary boys 231(5.7), girls 194(4.7); Netherlands boys 210(9.0), girls 172(7.4); Norway boys 197(5.1) girls162(4.2); Slovenia boys 210(5.4), girls 167(4.6); Spain boys 193(4.9), girls 158(4.0)
32	van Stralen (2013)	Measured sedentary time and physical activity during the school day of European 10- to 12-year-old children: The ENERGY project	“EuropeaN Energy balance Research to prevent excessive weight Gain among Youth” (ENERGY)	cross-sectional	March-September 2010	Primary schools	5	Belgium, Greece, Hungary, Netherlands, Switzerland	Belgium (B) (n = 191) Greece (Gr) (n = 201) Hungary (Hu) (n = 178) Netherlands (Nl) (n = 190) Switzerland (Ch) (n = 265)	1025	10-12 years	Overall 11.6(0.9) Belgium 11.5(0.7), Greece 11.3(0.7), Hungary 12.2(0.7), Netherlands 11.8(0.6), Switzerland 11.4(1.2)	Overall 51%, Belgium 50%, Greece 51%, Hungary 50%, Netherlands 49%, Switzerland 52%	Parental education (% at least one parent >= 14 years) Overall 55%, Belgium 85%, Greece 52%, Hungary 54%, Netherlands 75%, Switzerland 31%	Overall 19.0(3.4), Belgium 18.3(2.9), Greece 20.6(3.9), Hungary 19.9(3.5), Netherlands 18.5(3.0), Switzerland 17.9(3.0)	Within each country or region, three provinces were randomly selected from each of the lowest, mid and highest tertiles of degree of urbanisation. A municipality of > 20,000 inhabitants from each selected province was randomly chosen, with schools randomly selected for inclusion in the study from all schools in that municipality.	min/day sedentary (<100) at school + Percentage of total school-time spent in sedentary activities (%)	Actigraph accelerometers: the uniaxial accelerometer GT1M and the triaxial accelerometers GT3X and Actitrainer.	100 counts per minute cut-point for sedentary time. Exact school-time for each school was recorded by the school management questionnaires completed by the school director. Only children who recorded valid data for at least 50% of school time were included for analyses	The children wore the accelerometer for 6 consecutive days, including weekend days. Data collection periods in each country varied as follows; in Belgium between April–May, in Greece between March–May, in Hungary between April–July, in the Netherlands between April–July, in Switzerland between June–September	ActiTrainers (triaxial), GT3Xs (triaxial) or GT1Ms, which have shown adequate validity and feasibility in children and adolescents (De Vries et al., 2006)	min/day + %SA: 209 (35) + 65(8)%	min/day +%SA: Belgium: 231(32) + 63(8)%; Greece: 182(24) + 63(8)%; Hungary: 188(27) + 67(8)%; the Netherlands: 215(28) + 66(8)%; Switzerland: 233(34) + 63.7%	% (SD) SA Gender: Total girls 67(8) boys 63(7); Belgium girls 65(8), boys 61(7); Greece girls 66(8), boys 61(7); Hungary girls 70(7), boys 65(8); Netherlands girls 68(8), boys 65(8); Switzerland girls 66(7), boys 61(6). % (SD) SA educational level: Total low 64(7) high 64(8); Belgium low 66 (5) high 63 (8) ; Greece low 62 (8) high 64(8); Hungary low 68 (8) high 66 (8); Netherlands low 67 (6) high…
33	Verloigne (2012)	Levels of physical activity and sedentary time among 10- to 12-year-old boys and girls across 5 European countries using accelerometers: an observational study within the ENERGY-project	“EuropeaN Energy balance Research to prevent excessive weight Gain among Youth” (ENERGY)	cross-sectional	2010	Primary schools	5	Belgium, Greece, Hungary, Netherlands, Switzerland	Belgium (n = 109) Greece (n = 142) Hungary (n = 140) The Netherlands (n = 104) Switzerland (n = 192)	687	10-12 years	11.6 (0.8) years	53% girls	not available	19.0 (3.4) kg/m²	Schools were randomly selected in the three cities to reach a representative sample of 1000 children, aged between 10 and 12 years old. Additionally, five countries -Belgium, Greece, Hungary, the Netherlands and Switzerland- collected accelerometer data in a subsample of preferably 200 children to gather objective information on sedentary time. The number of selected schools for accelerometry was…	min/day (mean, SE) sedentary time	Actigraph accelerometers: the uniaxial accelerometer GT1M and the triaxial accelerometers GT3X and Actitrainer.	100 counts per minute cut-point for sedentary time. Data were included in the study if there were valid records for at least 2 weekdays and 1 weekend day.	The children wore the accelerometer for 6 consecutive days, including weekend days. Data collection periods in each country varied as follows; in Belgium between April–May, in Greece between March–May, in Hungary between April–July, in the Netherlands between April–July, in Switzerland between June–September	In general, Actigraph accelerometers have shown adequate reproducibility, validity and feasibility in children and adolescents (de vries et al, 2006).	No overall results: boys and girls separately (see final column)	No overall results: boys and girls separately (see final column)	OVERALL: Girls: 500(3), boys 474(4). PER COUNTRY: Belgium girls 511(11) boys 478(12); Greece girls 526(9) boys 510(11); Hungary girls 487(9) boys 475(10); Netherlands girls 457(9) boys 447(9); Switzerland girls 498(9) boys 467(11)
34	Yildirim (2014)	Daily Variations in Weather and the Relationship With Physical Activity and Sedentary Time in European 10- to 12-Year-Olds: The ENERGY-Project	“EuropeaN Energy balance Research to prevent excessive weight Gain among Youth” (ENERGY)	cross-sectional	2010	School setting	5	Belgium, Greece, Hungary, Netherlands, Switzerland	Belgium 107, Greece 160, Hungary 147, Netherlands 102, Switzerland 206	722	10-12 years	11.6 (0.9) years	0.53	Native language was spoken at home by 86% of the children.	not available	not available	Median (interquartile range) min/day sedentary time	Actigraph accelerometers [Actitrainer (triaxial), GT3x and GT1M models]	100 counts per minute cut-point for sedentary time. Data were included in the study if there were valid records for at least 3 weekdays and 1 weekend day. Nonwearing of the device was considered if there were more than 20 minutes of consecutive 0 counts.	The children wore the accelerometer for 6 consecutive days, including weekend days. Data collection periods in each country varied as follows; in Belgium between April–May, in Greece between March–May, in Hungary between April–July, in the Netherlands between April–July, in Switzerland between June–September	not available	497.8 (427.8-574.0)	Belgium: 498.9 (423.4–576.1); Greece: 530.1 (454.3–605.9); Hungary 507.9 (439.2–581.5); Netherlands 479.3 (411.9–553.6); Switzerland 479.1 (412.0–548.3)	not available
35	Ekelund (2004)	Associations between objectively assessed physical activity and indicators of body fatness in 9- to 10-y-old European children: a population-based study from 4 distinct regions in Europe (the European Youth Heart Study)	European Youth Heart Study (EYHS)	cross-sectional	1997-2000	4 geographically defined areas in Europe (the city of Odense, Denmark; the city of Oslo; the city and surrounding rural areas of Tartu, Estonia; and the island of Madeira, Portugal).The primary sampling unit was schools and the secondary unit was school registers.	4	Estonia, Denmark, Norway, Portugal	Estonia 336, Denmark 358, Norway 275, Portugal 323	1292	9-10 years	Boys: 9.7 (0.4)y, girls 9.6 (0.4)y	654/1292 - 50.6%	not available	Boys: 17.2 (2.4) kg/m²; girls 17.2 (2.7) kg/m²	The children represented diverse cultural, socioeconomic, and geographic environments	% sedentary activity per day	MTI (formerly known as the CSA activity monitor) model WAM 7164 (Manufacturing Technology Inc, Fort Walton Beach, FL) accelerometer	Children who did not manage to record 600 min/d of activity for 3 d were excluded from further analyses. Cut-off point sedentary activities: <500 counts/min	children wore the accelerometer over 2 weekdays and 2 weekend days	not available	No overall results	No overall results: boys and girls separately (see final column)	OVERALL: Boys: 61.8 (9.7)%, girls 65.3 (8.3)%: PER COUNTRY:Estonia boys 59.4(11.2), girls 63.9(8.8); Denmark boys 63.4 (9.5) girls 67.1 (9.0); Norway boys 62.2 (8.2) girls 64.4 (6.8); Portugal boys 62.4 (9.1) girls 64.3 (7.5) ,
36	Jago (2008)	Screen-viewing and the home TV environment: The European Youth Heart Study	European Youth Heart Study (EYHS)	cross-sectional	1997-2000	Random samples of 3rd and 9th grade students were recruited in schools.	4	Denmark, Portugal, Estonia, Norway	Denmark (n=887) Portugal (n=466) Estonia (n=774) Norway (n=544)	2670	9 (52%) and 15 years old (48%)	not available	Overall 51.1%, Denmark 51.9, Estonia 54.3, Norway 47.6, Portugal 48.4	not available	% Overweight Overall 13.1%, Denmark 13.8, Estonia 9,8, Norway 10.1, Portugal 20.8	not available	% <2h TV after school, >2h TV after school, % <1h computer, >1h computer	Questionnaire	Self-reported on a computer-based questionnaire. TV viewing after school was assessed using a single question which asked participants the number of hours per day spent watching TV after-school (none, <1, 1–2, 2–3, >3). Participants were also asked to report the number of hours per day spent playing computer games (none, <1, 1–2, >2). Afterschool TV viewing was coded based on the American Academy…	usual day	the assessment of TV viewing via a single question has been shown to correlate (r=0.60) with 10 days of TV diaries among young children (Anderson et al., 1985). Moreover, a recent review reported that the single item approach has the highest validity of current methodologies (Bryant et al., 2007	<2 h TV after school 1852 (69.4%). ≥2 h TV after school 818 (30.6%). <1 h computer 2071 (77.6%). ≥1 h computer 599 (22.4%)	<2 h TV after school Denmark 720 (81.2%); Portugal 290 (62.4%); Estonia 443 (57.2%); Norway 399 (85.8%) ≥2 h TV after school Denmark 167 (18.8%); Portugal 175 (37.6%); Estonia 331 (42.8%); Norway 145 (31.2%) <1 h computer Denmark 722 (81.4%); Portugal 327 (70.3%); Estonia 624 (80.6%); Norway 398 (73.2%) ≥1 h computer Denmark 165 (18.6%); Portugal 138 (29.7%); Estonia 146 (18.9%); Norway 146 (26.8…	not available
37	Nilsson (2009)	Between- and within-day variability in physical activity and inactivity in 9- and 15-year-old European children	European Youth Heart Study (EYHS)	cross-sectional	???	school as primary sampling units in georgraphically defined areas	4	Denmark, Portugal, Estonia, Norway	9-year-olds: Denmark 301, Portugal 292, Estonia 299, Norway 292; 15-year-olds: Denmark 198, Portugal 162, Estonia 272, Norway 138	1954 (total): 1184 9-year-olds and 770 15-year-olds	two age groups: 9- and 15-year-olds	9.7 (0.4) and 15.5 (0.5)	9-year-olds: Overall 589/1184 - 49.7%; Denmark 159/300-53%, Portugal 141/292- 48.3%, Estonia 148/299-49.5%, Norway 140/292-47.9% ; 15-year-olds: Overall 447/770 - 58.1%; Denmark 112/198 - 56.6%, Portugal 83/162-51.2%, Estonia 172/272-63.2%, Norway 80/138-58.0%	not available	height and weight available: 9-year-olds: 138 (7) cm, 33 (6) kg (boys: 138(6) cm, 33(6) kg, girls: 138(7) cm, 33(7) kg; 15-year-olds: 168(8) cm, 59(10) kg (boys: 174(8) cm, 63 (10) kg, girls: 164 (6) cm, 56 (8) kg)	not available	sedentary time expressed min/d week- and weekend day, schooltime and leisure time	MTI accelerometer model 7164	<100 counts per minute for sedentary time; inclusion criteria: 3 days of registration including at least 1 weekend day, and at least 600 registred minutes per day, except for school-time and leisure-time data where all children who had completed measurements on weekdays were included (+ 59 9-year-olds and 46 15-year-olds). All data were calculated separately for weekdays and weekend days. In addi…	children wore the accelerometer during all waking hours for 4 consecutive days, including 2 weekdays and 2 weekend days; majority of measurements performed between September and May	The uni-axial manufacturing technology-incorporated (MTI) Actigraph accelerometer is one of the more frequently used activity monitors, is valid for assessing the total amount of PA (Ekelund et al., 2001) and is also able to provide detailed information of PA at diﬀerent levels of intensity (Nilsson et al., 2002).	No overall results	No overall results: for boys and girls separately (see next column)	Sedentary (min) weekday 9-year-olds: Denmark boys 311(78), girls 309(75); Portugal boys 318 (81), girls 344(75); Estonia boys 277(77), girls 307(75); Norway boys298(70), girls 314(62); Sedentary (min) weekend day 9-year-olds: Denmark boys 299(87), girls 280(87); Portugal boys 269(89), girls 279(96); Estonia boys 239(94), girls 257(80); Norway boys 289(81), girls 280(75); Sedentary (min) weekday 1…
38	Ortega (2013)	Objectively Measured Physical Activity and Sedentary time during Childhood, Adolescence and Young Adulthood: A Cohort Study	European Youth Heart Study (EYHS)	longitudinal cohort	Young cohort baseline: 1998, follow-up Sweden: 2004, Estonia 2007	city of Tartu and its surrounding rural area (Estonia), seven municipalities in the Stockholn area and one in Örebro (Sweden)	2	Estonia, Sweden	Young cohort: Estonia follow-up 263, Sweden follow-up 240.	Young cohort: follow-up 503	15-year-olds and 18-year-olds	Young cohort follow-up: Estonia boys 18.3(0.5) girls 18.3(0.6) Sweden boys 15.5(0.7) girls 15.5(0.4)	Young cohort follow-up: Estonia 56.7% Sweden 55.4%	Young cohort (only data at baseline). Mother's education: % University level Estonia boys 30.1% girls 33.7% Sweden boys 27.6% girls 33.3%	Baseline BMI: Sweden young cohort boys 17.2(2.4), girls 17.3(2.4); Estonia young cohort boys 16.7(1.9), girls 16.4(2.3);	not available	mean (SD) min sedentary time/day weekly, weekday and weekend day	ActiGraph accelerometer AM7164 and GT1M	≤100 counts/min, Inclusion criteria were: to have at least 2 valid weekdays and 1 valid weekend day, defining a valid day as 10h or more of registered time	Estonia and Sweden baseline: 4 consecutive days (2 weekdays and 2 weekend days); Sweden FU: 7 consecutive days	good agreement between the two accelerometer models (Corder et al., 2013) and consistency about the 100 cut-off point for sedentary time	No overall results.	No overall results: for boys and girls separately (see next column)	Young cohort Weekly Sedentary follow-up Estonia boys 506.4 (95.1) girls 496.1 (76.9) Sweden boys 485.5 (78.6) girls 482.0 (67.3) Weekday Sedentary follow-up: Estonia boys 525.5 (114.1) girls 520.9 (90.8) Sweden boys 497.8 (85.8) girls 502.7 (72.0) Weekend Sedentary follow-up: Estonia boys 458.5 (113.6) girls 434.0 (95.8) Sweden boys 454.8 (97.2) girls 430.4 (89.0)
39	van Sluijs (2008)	Behavioural and social correlates of sedentary time in young people	European Youth Heart Study (EYHS)	cross-sectional	1997-2000	two-stage cluster sampling procedure with schools as the primary sampling unit and classes as being the secondary sampling unit (regions: Odense, Denmark; Tartu, Estonia; Oslo, Norway; Madeira, Portugal)	4	Denmark, Estonia, Norway, Portugal	Denmark 590, Estonia 603, Norway 440, Portugal 474	2107 (The overall response to invitations was 72%)	9 (grade 3) and 15 (grade 9) year olds	% grade 3: Denmark 62.7% , Estonia 52.4%, Norway 68.9%, Portugal 67.1%	Denmark 54.4%, Estonia 43.9%, Norway 52.0%, Portugal 48.5%	SES (mean of education and income: score 3-16): Denmark 9.4 (2.8), Estonia 9.2 (2.5), Norway 10.8 (2.4), Portugal 6.7 (2.2)	Denmark 18.5 (3.0), Estonia 18.4 (3.1), Norway 18.1 (2.9), Portugal 19.2 (3.5)	Schools were stratified by the sociodemographic characteristics of their local area, and a minimum of 20 schools were randomly selected from local authority lists using probability proportional to school size. Children from grades 3 and 9 (aged 9 and 15 years, respectively) were then randomly sampled within schools using the school register.	% >1h TV before school, % >2h TV after school, % >1h PC/day (+ min sedentary time per day for the whole sample)	computer-based questionnaire + MTI accelerometer (model 7164)	The four categories of reported TV viewing before school and computer use were dichotomised into less than 1 or 1 h or more. TV viewing after school was reported in five categories and dichotomised at 2 h. Cut off sedentary time <200cpm. Children with at least 600min/day for at least 3 days were included.	Questionnaire: unknown; accelerometer 4 days	validated computer-based questionnaire (Ommundsen et al., 2008); accelerometer validated in both children and adolescents (Riddoch et al., 2005)	262 (99.7) min/day in sedentary time	TV viewing before school ≥ 1h: Denmark 4.2, Estonia 13.6, Norway 9.2, Portugal 15.0. TV after school ≥2h: Denmark 15.4, Estonia 42.2, Norway 25.4; Portugal 30.9. Computer use per day ≥1h: Denmark 15.2, Estonia 16.4, Norway 27.3, Portugal 26.8	Total sample: adolescents 335(90.4) min/day sedentary time, children 217.2 (75.6) min/day sedentary time.
40	Janssen (2005)	Comparison of overweight and obesity prevalence in school-aged youth from 34 countries and their relationships with physical activity and dietary patterns	Health Behaviour in School-aged Children (HBSC) 01/02	cross-sectional	2001/2002	schools	34, of which 29 EU countries	Austria, Belgium (Flemish and French), Croatia, Czech Republic, Denmark, England, Estonia, Finland, France, Germany, Greece, Hungary, Ireland, Italy, Latvia, Lithuania, Macedonia, Malta, Netherlands, Norway, Poland, Portugal, Russia, Scotland, Slovenia, Spain, Sweden, Switzerland, Ukraine, Wales	Austria 3994, Belgium (Flemish) 5876, Belgium (French) 3066, Croatia 4145, Czech Republic 4990, Denmark 4009, England 3601, Estonia 3752, Finland 5205, France 7624, Germany 4878, Greece 3584, Hungary 3845, Ireland 1140, Italy 4095, Latvia 3091, Lithuania 4194, Macedonia 3596, Malta 1065, Netherlands 3860, Norway 4415, Poland 5909, Portugal 2602, Russia 7450, Scotland 2133, Slovenia 3769, Spain 44…	137 593, of which 128845 EU	10-16 years	The subjects (respondents) from each country were similar with respect to mean age (range 12.7 ± 1.6– 14.2 ± 1.7)	The subjects (respondents) from each country were similar with respect to gender (range 46.7% boys to 52.9% boys)	not available	% overweight: Austria 12.8, Belgium (Flemish 10.2 and French 11.9), Croatia 12.4, Czech Republic 10.1, Denmark 11.4, England 18.4, Estonia 7.5, Finland 14.3, France 11.6, Germany 11.4, Greece 17.0, Hungary 13.0, Ireland 13.7, Italy 17.4, Latvia 5.9, Lithuania 5.1, Macedonia 12.9, Malta 25.4, Netherlands 7.8, Norway 12.5, Poland 8.5, Portugal 18.0, Russia 5.9, Scotland 16.1, Slovenia 14.9, Spain 1…	The HBSC represents a coherent set of indicators that provide a valid representation of the health and lifestyle of adolescents in industrialized countries. In each country the sample was based on a cluster design with the school class being the basic cluster. Schools and classes were selected to be representative by age and geography. All national samples were selected to be nationally represent…	% high TV (>3h/weekday) %high computer >2h/weekday)	HBSC questionnaire	The subjects were asked how many hours they watched television and used a computer in their free time in a typical weekday and weekend." (about 0.5,1,2,3,4,5,6,or≥7h/day)	in a typical weekday and weekend	The international HBSC questionnaire was devised through cooperative research between members of the HBSC research network representing all member countries. All questionnaire items were piloted within HBSC countries.	No overall results	% high TV viewers and high PC users: Austria 31.0 24.7, Belgium (Flemish 40.0 25.7 and French 34.2 22.3), Croatia 52.8 19.9, Czech Republic 47.0 26.1, Denmark 44.6 29.1, England 51.9 37.2, Estonia 63.0 32.4, Finland 39.8 23.0, France 34.1 16.1, Germany 38.5 24.6, Greece 37.9 20.7, Hungary 39.1 22.8, Ireland 38.4 NA, Italy 42.7 19.5, Latvia 62.6 26.7, Lithuania 57.3 23.3, Macedonia 48.1 26.1, Malt…	not available
41	Kuntsche (2006)	Television Viewing and Forms of Bullying among Adolescents from Eight Countries	Health Behaviour in School-Aged Children (HBSC) study 01/02	cross-sectional	2001-2002	Students were selected using a clustered sampling design, where the initial sampling unit was either the school class or school	8, of which 5 EU	Estonia, Latvia, Macedonia, Poland, Portugal	Estonia 3974, Latvia 3079, Macedonia 3958, Poland 6024, Portugal 2842	31777, of which 19877 EU (At the student participant level, known response rates varied from 64.5% to 91.2% across countries)	11-, 13-, 15-year-olds	not available	52.6% girls	not available	not available	Students were selected using a clustered sampling design, where the initial sampling unit was either the school class or school, to obtain national representative samples of 11-, 13-, and 15-year-olds. To ensure that students were equally likely to be included, classes within schools were selected by using a weighted probability technique. In some countries, the sample was further stratified by s…	mean (SD) levels of daily TV viewing weekday and weekend day (Hours/day)	questionnaire	The frequency of television viewing was surveyed separately for weekdays and weekend days by the item “About how many hours a day do you usually watch television (including videos) in your free time?” To obtain a linear measure of television viewing, the answers were coded in hours ranging from 0 hours per day for the category “not at all” to 7.5 hours for the highest category (“about 7 or more h…	usual week- and weekend day	The questionnaire was developed by an interdisciplinary research group from the participating countries. Under supervision of the national research teams, the resulting questionnaire was translated into the national languages and, in each country, retranslations were done to guarantee translation quality. Details on the composition of the questionnaire can also be found in Currie et al [31] and o…	Weekdays: 2.90 (1.8) h/day, weekend days: 3.77 (2.1) h/day	Weekday - weekenday TV h/day: Estonia 3.20 (1.7) - 4.00 (1.9), Latvia 3.20 (1.8) - 4.32 (2.0), Macedonia 2.68 (1.8) - 3.46 (2.1), Poland 2.81 (1.8) - 3.95 (2.0), Portugal 2.89 (1.8) - 3.95 (2.1)	not available
42	Richter (2009)	Parental occupation, family affluence and adolescent health behaviour in 28 countries	Health Behaviour in School-Aged Children (HBSC) study 01/02	cross-sectional	2001-2002	Students are selected using a clustered sampling design, where the initial sampling unit is the school class	28, of which 24 EU	Belgium (Flanders), France, Germany, Ireland, Scotland, Switzerland, Wales, Denmark, Finland, Norway, Sweden, Greece, Italy, Malta, Portugal, Spain, Croatia, Czech republic, Estonia, Hungary, Latvia, Poland, Russia, Slovenia, Ukraine	Belgium (Flanders) 4136, France 5514, Germany 3541, Ireland 1863, Scotland 2655, Switzerland 3116, Wales 2536, Denmark 2937, Finland 3459, Norway 3358, Sweden 2409, Greece 2555, Italy 2845, Malta 1340, Portugal 1763, Spain 3721, Croatia 2926, Czech republic 3321, Estonia 2690, Hungary 2738, Latvia 2270, Poland 4235, Russia 5513 Slovenia 2455, Ukraine 2898	86667 (including USA, Canada, Israel) of which 76794 EU	13-, 15-year-olds	not available	47,8% (based on total sample, including USA, Canada, Israel); EU only: 52.2%	Family affluence scale: high-medium-low + parental occupation: high-medium-low Belgium (Flanders) 41.7 21.9 36.3 32.2 41.1 26.7 France 28.0 40.0 32.1 24.4 25.4 50.3 Germany 28.5 38.7 32.9 21.6 40.5 37.9 Ireland 38.0 22.2 39.7 65.0 20.4 14.5 Scotland 22.3 40.6 37.1 47.6 18.7 33.7 Switzerland 29.3 42.8 27.9 16.5 37.4 46.2 Wales 25.5 43.4 31.0 44.5 18.6 36.9 Denmark 28.1 43.3 28.5 25.5 26.6 47.9 Fin…	not available	Abstract: 'Representative samples of 13 and 15 year olds completed a standardised questionnaire during school hours in each country'	% 4 or more hours per day TV	questionnaire	The data were collected by means of standardised questionnaires, administered in school classrooms according to standard instructions. Television use was assessed by asking pupils how many hours they usually watched television (including videos) on weekdays and on weekend days. Possible responses were “none at all”, “about half an hour a day”, “about 1 hour a day”, “about 2 hours a day” up to “ab…	usual week- and weekend day	not available	No overall results	% ≥4h/day TV: Belgium (Flanders) 21.2, France 19.2, Germany 19.8, Ireland 17.6, Scotland 27.8, Switzerland 12.9, Wales 29.3, Denmark 23.5, Finland 17.5, Norway 25.6, Sweden 18.2, Greece 17.8, Italy 18.4, Malta 17.1, Portugal 33.9, Spain 20.3, Croatia 31.1, Czech republic 22.5, Estonia 35.5, Hungary 20.9, Latvia 36.7, Poland 28.2, Russia 32.3, Slovenia 15.6, Ukraine 42.9	not available
43	Vereecken (2006)	Television viewing behaviour and associations with food habits in different countries	Health Behaviour in School-Aged Children (HBSC) 01/02	cross-sectional	2001/2002	In each country cluster sampling was used, where the cluster was the school class (or school in the absence of a sampling frame of classes).	35, of which 28 EU	Switzerland, Austria, Malta, France, Italy, Belgium-French, Sweden, Germany, Slovenia, Ireland, Finland, Greece,Spain, Belgium-Flemish, Denmark, Hungary, Czech republic, Netherlands, Norway, Macedonia, Scotland, UK, Wales, Poland, Croatia, Portugal, Lithuania, Russia, Estonia, Latvia, Ukraine	Switzerland 4476, Austria 4320, Malta 1909, France 7978, Italy 4323, Belgium-French 4285, Sweden 3840, Germany 5004, Slovenia 3883, Ireland 2782, Finland 5262, Greece 3790, Greenland 846, Spain 5770, Belgium-Flemish 6213, Denmark 4539, Hungary 3952, Czech republic 4996, Netherlands 4218, Norway 4922, Macedonia 4018, Scotland 4271, UK 5976, Wales 3627, Poland 6284, Croatia 4339, Portugal 2893, Lit…	162305, of which 148150 EU	11-, 13-, 15-year-olds	not available	not available	not available	not available	These national samples were selected to be representative for 11-, 13- and 15-year-old schoolchildren. A regional sample was selected in Germany (Berlin, Hessen, North Rhine-Westphalia and Saxony).	mean hours (SD) TV/day	questionnaire	TV viewing was assessed by asking pupils how many hours a day they usually watched TV (including videos) in their free time on a weekday (Monday to Friday) and at the weekend (Saturday and Sunday). Response categories for both questions were ‘none at all’, ‘about half an hour a day’, ‘about 1 hour a day’, ‘about 2 hours a day’, ‘about 3 hours a day’, ‘about 4 hours a day’, ‘about 5 hours a day’, …	usual week- and weekend day	Test–retest reliability and relative validity of TV viewing time (average hours of TV viewing time per day) was assessed as part of a study on food-related lifestyle behaviours. 112 students (mean age 11.8 (0.6) years; 52% boys) of four primary schools in Flanders, Belgium completed the lifestyle questionnaire twice with a test–retest interval of 7 days. Intraclass correlations between test and r…	No overall results	Mean hours TV/day: Switzerland 2.0, Austria 2.2, Malta 2.3, France 2.4, Italy 2.5, Belgium-French 2.5, Sweden 2.5, Germany 2.5, Slovenia 2.5, Ireland 2.6, Finland 2.6, Greece 2.6, Spain 2.7, Belgium-Flemish 2.7, Denmark 2.7, Hungary 2.7, Czech republic 2.8, Netherlands 2.8, Norway 2.9, Macedonia 2.9, Scotland 3.0, UK 3.0, Wales 3.1, Poland 3.1, Croatia 3.1, Portugal 3.2, Lithuania 3.2, Russia 3.2…	Mean (SE) TV boys, girls, 11y, 13y, 15y, low, middle, high SES: Denmark 2.84 (0.03) 2.63 (0.03) 2.47 (0.04) 2.91 (0.04) 2.82 (0.04) 3.03 (0.05) 2.78 (0.03) 2.38 (0.05) Finland 2.60 (0.03) 2.56 (0.03) 2.57 (0.03) 2.61 (0.04) 2.55 (0.04) 2.80 (0.04) 2.64 (0.03) 2.29 (0.03) Norway 2.90 (0.03) 2.74 (0.03) 2.58 (0.04) 3.00 (0.04) 2.88 (0.04) 2.96 (0.04) 2.83 (0.03) 2.67 (0.05) Sweden 2.58 (0.04) 2.40 …
44	HBSC report (2004) - Todd and Currie	Young people’s health in context. Health Behaviour in School-aged Children (HBSC) study: international report from the 2001/2002 survey	Health Behaviour in School-aged Children (HBSC) 01/02	cross-sectional	2001-2002	The Health Behaviour in School-aged Children (HBSC) study, established 22 years ago, is cross-national research conducted by an international network of research teams in collaboration with the WHO Regional Ofﬁce for Europe. Children were selected using a clustered sampling design, where the initial sampling unit was either the school class or the school. The latter was sampled when class lists w…	35, of which 28 EU	Austria, Belgium (Flemish and French), Croatia, the Czech Republic, Denmark, England, Estonia, Finland, France, Germany, Greece, Hungary, Ireland, Italy, Latvia, Lithuania, Malta, the Netherlands, Norway, Poland, Portugal, the Russian Federation, Scotland, Slovenia, Spain, Sweden, Switzerland, The former Yugoslav Republic of Macedonia, Ukraine, Wales	Austria 4472, Belgium (Flemish 6289 and French 4323 ), Croatia 4397, the Czech Republic 5012, Denmark 4672, England 6081, Estonia 3979, Finland 5388, France 8185, Germany 5650, Greece 3807, Hungary 4164, Ireland 2875, Italy 4386, Latvia 3481, Lithuania 5645, Malta 1980, the Netherlands 4269, Norway 5023, Poland 6383, Portugal 2940, the Russian Federation 8037, Scotland 4404, Slovenia 3956, Spain …	162306, of whichEU	11-, 13-, 15-year-olds	11.6, 13.6 and 15.6	75391/146368 - 51.5%	The family affluence scale (FAS), developed for earlier HBSC survey, was used in the 2001/2002 survey as well. - Does your family own a car, van or truck? Response categories were: No (= 1), Yes, one (= 2), Yes, two or more (= 3). - Do you have your own bedroom for yourself? Response categories were: No (= 1), Yes (= 2). - During the past 12 months, how many times did you travel away on holiday w…	Age- and gender-specific BMI international cut-off points were therefore used to calculate the prevalence of overweight. 13 year olds boys pre obese: 12%, obese: 2,4% Girls pre obese: 7,9%, obese: 1,2% 15 year olds boys pre obese: 12,2%, obese: 2,3% Girls pre obese: 7,1%, obese: 1,4%	Most countries and regions stratify their samples to ensure reasonable geographical coverage. + Each school was in accordance with the number of eligible classes	% who watch television > 4 hours a day, % who use computers > 3 hours a day, % who spend > 3 hours a day on homework	Questionnaire	Specially trained personnel, teachers and school nurses administered the completion of questionnaires in school classrooms. The questions on time spent on sedentary activities were the following. • About how many hours a day do you usually watch television (including videos) in your free time? • About how many hours a day do you usually use a computer (for playing games, emailing, chatting or sur…	usual week- and weekend day; Autumn 2001 and spring 2002	The survey instrument is a standard questionnaire developed by the international research network.	No overall results.	No overall results: boys and girls separately (see final column)	% watching ≥4 hours a day on weekdays (%) 11-year-olds girls, boys, 13-year-olds girls boys, 15-year-olds girls boys: Ukraine 43.2 48.7 47.4 52.2 39.2 45.4; Estonia 35.7 42.1 35.8 47.0 29.2 40.8; Latvia 32.7 46.1 39.3 42.6 31.6 40.7; Lithuania 31.6 35.4 31.0 40.8 25.4 39.1 ; Russia 29.5 36.3 35.6 42.0 27.3 34.7, Scotland 29.8 31.5 31.5 30.2 27.8 33.2 , Wales 27.9 32.5 35.4 33.5 33.5 27.3 England …
45	Haug (2009)	Overweight in school-aged children and its relationship with demographic and lifestyle factors: results from the WHO-Collaborative Health Behaviour in School-aged Children (HBSC) Study	Health Behaviour in School-aged Children (HBSC) 05/06	cross-sectional	2005-2006	Participants were selected using cluster sampling, with school or class as the sampling unit.	41, of which 34 EU	Austria, Belgium FL, Belgium W, France, Germany, Luxemburg, Netherlands, Switzerland, Croatia, Greece, Italy, Macedonia, Malta, Portugal, Slovenia, Spain, Turkey, Bulgaria, Czech Republic, Hungary, Poland, Romania, Russia, Slovakia, Ukraine, Denmark, England, Estonia, Finland, Iceland, Ireland, Latvia, Lithuania, Norway, Scotland, Sweden, Wales	Austria 4848, Belgium FL 4311 Belgium W 4476, France 7155, Germany 7274, Luxemburg 4387, Netherlands 4278, Switzerland 4621, Croatia 4968, Greece 3715, Italy 3951, Macedonia 5281, Malta 1404, Portugal 3919, Slovenia 5130, Spain 8891, Turkey 5639, Bulgaria 4854, Czech Republic 4782, Hungary 3532, Poland 5489, Romania 4684, Russia 8232, Slovakia 3882, Ukraine 5069, Denmark 5741, England 4783, Eston…	Total sample 204534 of which 187657 EU	11-, 13-, 15-year-olds	desired mean age for the three age groups being 11.5, 13.5 and 15.5 years	92536/187657 = 49.3%	not available	% pre-obese and obese: Austria 9.4 2.1, Belgium FL 7.8 1.5, Belgium W 9.3 2.4, France 8.8 1.6, Germany 11.0 1.9, Luxemburg 10.3 2.3, Netherlands 7.2 1.0, Switzerland 7.4 0.9, Croatia 12.6 2.2, Greece 15.8 2.5, Italy 16.1 2.2, Macedonia 12.3 2.1, Malta 18.5 10.7, Portugal 11.5 3.0, Slovenia 12.5 2.8, Spain 14.9 2.4, Turkey 9.0 1.3, Bulgaria 11.3 1.9, Czech Republic 12.5 2.6, Hungary 12.3 2.9, Pola…	In the majority of countries, national representative samples were drawn and samples were stratified to ensure representation by, for example, geography, ethnic group and school type	% less than 2 hours/day TV viewing, computer games, computer use	Questionnaire	Questionnaires were administered in school classrooms by trained personnel, teachers, or school nurses.Three items assessed sedentary screen-based activities: 1) “About how many hours a day do you usually watch television (including DVDs and videos) in your free time?“ 2) “About how many hours a day do you usually play games on a computer or games console (Playstation, Xbox, GameCube etc.) in you…	usual weekday	not available	No overall results	No overall results: boys and girls separately (see final column)	% ≤2 h TV viewing boys girls, % ≤2 h games boys girls, % ≤2 h computer boys girls Austria 62 67 72 88 80 85 Belgium, Fl 60 60 78 92 77 77 Belgium, W 67 74 77 85* 83 85 France 63 68 80 94 84 84 Germany 64 67 75 90 81 83 Luxemburg 68 72 79 91 82 83 Netherlands50 56 63 90 64 65 Switzerland 81 83 89 97 88 92 Croatia 46 50 75 95 88 90 Greece 52 47 74 94 90 96 Italy 61 63 83 96 91 92, Macedonia 56 55 7…
46	Torsheim (2010)	screen-based activities and physical complaints among adolescents from the Nordic countries	Health Behaviour in School-Aged Children (HBSC) study 05/06	cross-sectional	2005-2006	classes as primary sampling unit; in countries where lists of classes are not available schools are used as the primary sampling unit with second stage samples of classes within schools.	6, of which 5 EU	Denmark, Sweden, Finland, Norway, Iceland	not available	31022 (including Greenland) "...data for 2005/06 suggest that school/class and pupil level response rates exceeded 70% in the majority of countries/regions".	11-, 13-, 15-year-olds	not available	not available	not available	not available	In relation to screen-based activities among adolescents, it is relevant to analyse health effects of various types of computer use in a large Nordic representative population, since screen-based technology is widespread in these countries.	Mean(95%CI) daily hours of computer use/computer games/television viewing	Questionnaire	Adolescents rated their screen-based activity with regard to TV viewing, computer games and computer use, with separate assessment of weekday and weekend frequency. TV viewing was measured by the question: About how many hours a day do you usually watch television (including videos) in your free time? Computer gaming was measured asking: About how many hours a day do you play PC-games or TV-games…	usual weekday and weekend day. Data collection was done during the winter term 2005/06: Sweden (November/December 2005), Norway (December/January), Denmark (February-March), Iceland (February- March), and Finland (March- May).	A recent study evaluated test-retest reliability and relative validity (7-day TV-diary) of the item assessing hours spent watching TV, and no systematic differences were identified between test and retest. However, the reported time adolescents usually spent watching TV was found to exceed the time reported in the TV diary by approximately one hour per day for boys, and half an hour for girls (Ve…	No overall results.	M (95% CI) Computer use, computer games, television viewing: Denmark: Boys 1.61 (1.53 to 1.69) 2.28 (2.20 to 2.37) 2.68 (2.61 to 2.75) Girls 1.45 (1.38 to 1.53) 0.84 (0.78 to 0.90) 2.48 (2.41 to 2.55) Finland Boys 1.54 (1.45 to 1.62) 1.97 (1.88 to 2.06) 2.21 (2.14 to 2.28) Girls 1.55 (1.48 to 1.62) 0.67 (0.62 to 0.72) 2.13 (2.06 to 2.19) Iceland Boys 1.87 (1.80 to 1.94) 1.99 (1.93 to 2.06) 2.56 (…	M (95% CI) Computer use, computer games, television viewing: Denmark: Boys 1.61 (1.53 to 1.69) 2.28 (2.20 to 2.37) 2.68 (2.61 to 2.75) Girls 1.45 (1.38 to 1.53) 0.84 (0.78 to 0.90) 2.48 (2.41 to 2.55) Finland Boys 1.54 (1.45 to 1.62) 1.97 (1.88 to 2.06) 2.21 (2.14 to 2.28) Girls 1.55 (1.48 to 1.62) 0.67 (0.62 to 0.72) 2.13 (2.06 to 2.19) Iceland Boys 1.87 (1.80 to 1.94) 1.99 (1.93 to 2.06) 2.56 (…
47	HBSC report (2008)	Inequalities in young people'health Health behavior in school aged chidren international report from the 2005/2006 survey	Health Behaviour in School-aged Children 05/06	cross-sectional	2005-2006	The HBSC study, which now involves 41 countries and regions, is one of the most important mechanisms in place to give young people a voice in deﬁning their futures. Sampling is conducted in accordance with the structure of national education systems within countries and is sometimes stratified by region or school type. The primary sampling unit is the school class or the whole school where a samp…	41, of which 35 EU (Belgium Flemish and French part separately)	Austria, Belgium Flemish, Belgium French, Bulgaria, Croatia, Czech Republic, Denmark, England, Estonia, Finland, France, Germany, Greece, Hungary, Iceland, Ireland, Italy, Latvia, Lithuania, Luxembourg, Malta, Netherlands, Norway, Poland, Portugal, Romania, Russian federation, Scotland, Slovakia, Slovenia, Spain, Sweden, Switzerland, TFYR Macedonia,Turkey, Ukraine, Wales	Austria 4775, Belgium Flemish 4311, Belgium French 4476, Bulgaria 4854, Croatia 4965, Czech Republic 4775, Denmark 5682, England 4768, Estonia 4477, Finland 5193, France 7141, Germany 7224, Greece 3690, Hungary 3498, Iceland 9476, Ireland 4840, Italy 3920, Latvia 4221, Lithuania 5632, Luxembourg 4300, Malta 1389, Netherlands 4228, Norway 4697, Poland 5489, Portugal 3919, Romania 4684, Russian fed…	204534, of which 188147 EU	11-, 13-, 15-year-olds	11.6, 13.6 and 15.6	EU sample: 95413/188147 - 50.7%	The HBSC Family Affluence Scale (FAS) measure is based on a set of questions on the material conditions of the households in which young people live and cover car ownership, bedroom occupancy, holidays and home computers. Fig.2 present the family affluence according to FA composite scores for alle ages per country.	11 year olds who report that they are overweight or obese according to BMI: 14% (G: 12%, B16%) 13 year olds who report that they are overweight or obese according to BMI: 13% (G: 10%, B: 16%) 15 year olds who report that they are overweight or obese according to BMI: 13% (G: 10%, B: 17%) Section 2 reports on the % 11-year-olds, 13-year-olds and 15-year-olds who report that they are overweight or …	The HBSC average presented on each chart is based on equal weighting of each region, regardless of differences in achieved sample size	% watching television for two or more hours, using a computer for two or more hours on weekdays playing computer games or games console for two or more hours on weekdays	Questionnaire	Administration of the questionnaire in schools is conducted according to standard guidelines from the survey protocol. It is carried out by school teachers in some countries and by professional fieldworkers or members of school health teams in others. Young people were asked how many hours per day they watch television (including videos and DVDs), use the computer and play computer games in their…	usual week- and weekend day	Questions are subject to piloting and pre-testing at international and national levels prior to the main survey. The international standard questionnaire is developed in English and is subsequently translated into national and subnational languages.Specific guidance is provided for translators on the underlying concepts being addressed. Questionnaires are then translated back into English for che…	No overall results.	No overall results: boys and girls separately (see final column)	% 11-year-olds boys girls, 13-year-olds boys girls, 15-year-old boys girls who watch television for two or more hours on weekdays. Bulgaria 81 80 86 82 83 85, Ukraine 77 77 83 83 79 77, Lithuania 79 75 83 82 78 77, Romania 73 79 80 81 74 82, Latvia 73 77 78 82 70 75, Slovakia 74 76 82 84 83 85, Estonia 75 74 79 80 72 71, Croatia 70 74 83 80 70 76, Russia 73 71 76 74 73 71, Greece 70 68 82 77 77 7…
48	Nuutinen et al. (2014)	Computer use, sleep duration and health symptoms: a cross-sectional study of 15-year olds in three countries	Health Behaviour in School-aged Children (HBSC) 2010	cross-sectional	2010	Schools	3	Finland, France, Denmark	Finland (n = 2,110), France (n = 1,906) and Denmark (n = 1,386)	5402	15-year-olds	15.61 (0.37) years	0.53	not available	not available	The sampling of nationally representative populations within age groups of 11-, 13- and 15-year olds was based on the HBSC study protocol. In Finland, schools were selected by cluster sampling from school registers, taking into account the size of schools and regions. One class was then selected randomly from each school. In France, the sampling method was also school-based cluster sampling that …	Computer use on schooldays	Self-reported questionnaire	‘‘How many hours a day do you usually use a computer for chatting, surfing the internet, emailing or doing your homework?’’ Response categories were ‘‘not at all’’, ‘‘half an hour’’, ‘‘1 hour’’, ‘‘2 hours’’, ‘‘3 hours’’, ‘‘4 hours’’, ‘‘5 hours’’, ‘‘6 hours’’ and ‘‘7 hours or more’’. Computer use on school days served as a continuous variable.	usual schoolday	The survey instrument used in the HBSC study is an internationally standardized questionnaire developed by the international research network.	No overall results	No overall results: boys and girls separately (see final column)	Computer use (mean (SD) hh:mm/day): Finland boys 2:12(1:39), girls 2:06(1:32); France boys 1:42(1:45), girls 2:06(1:50); Denmark boys 2:30(1:52), girls 2:18(1:34)
49	HBSC report 2012	Social determinants of health and well-being among young people. HEAL TH BEHAVIOUR IN SCHOOL-AGED CHILD REN (HBSC) STUDY : INTERNATIONAL REPORT FROM THE 2009/2010 SURVEY	HBSC 09/10	cross-sectional	2009-2010	stratiﬁed cluster probability sampling scheme with school class as the sampling unit.	43 of wich 35 EU	Denmark, Estonia, Finland, Iceland, Ireland, Latvia, Lithuania, Sweden, United Scotland, England, Wales,Croatia, Greece, Italy, Portugal, Slovenia, Spain, Turkey, Austria, Belgium (French and Flemish), France, Germany, Luxembourg, Netherlands, Switzerland, Czech Republic, Hungary, Poland, Romania, Norway, Russian Federation, Slovakia, Armenia, Ukraine, Macedonia, Italy	Armenia (2 833), Austria (5003), Belgium (Fr: 4180, Fl: 4012), Croatia (6252), Czech republik (4404), Denmark (4046), Estonia (4224, Finland (6607, france (6020), germany (4955), Greece (4899), Hungary (4787), Iceland (11049), Ireland (4724), Italy (4811), Latvia (4264), Lithuania (5323), Luxembourg (4072), Netherlands (4520) Norway (4338), Poland (4214), Portugal (4036), Romania (5352), Russian …	Final sample 207 334 of wich 178531 EU	11-, 13-, 15-year-olds	11.6, 13.6 and 15.6	0.508	Low SES %(FAS 1): Norway: 2, Iceland: 2, Luxemburg: 6, Netherlands: 4, France: 7, Denmark: 5, Belgium (Fl:6, Fr: 9), Sweden6, Slovenia: 7, Switzerland: 6, UK (England: 11, Scotland: 10, Wales: 10)Germany: 8, Spain: 9, Finland: 7, Austria: 9, Portugal 11, Ireland: 10, Italy: 13, Estonia: 16, Greece: 15, Czech republic: 17, Poland: 20, Croatie: 19, Latvia: 24, Hungary: 24, Lithuania: 23, Slovakia: …	11 year olds who report that they are overweight or obese according to BMI: 15% (F: 13%, M: 17%) 13 year olds who report that they are overweight or obese according to BMI: 14% (F: 11%, M: 17%) 15 year olds who report that they are overweight or obese according to BMI: 14% (F: 10%, M: 18%)	Each country uses random sampling to select a proportion of young people aged 11, 13 and 15 years, ensuring that the sample is representative of all living in the country within the age range.	% ≥ 2 hours of television viewing on a weekday	Questionnaire	Self-report anonymized questionnaires were administered in schools between October 2009 and May 2010 in almost all countries. They were administered by researchers in some countries and by teachers in others, using a standard protocol provided by country teams.	usual week	not available	11-year-old total sample, girls, boys who watch television for two or more hours on weekdays: 56 54 58, 13-year-old total sample, girls, boys who watch television for two or more hours on weekdays: 65 64 65. 15-year-old total sample, girls, boys who watch television for two or more hours on weekdays: 63 62 64	No overall results: for boys and girls separately (see next column)	11-year-old girls and boys who watch television for two or more hours on weekdays: Ukraine 71 69, Croatia 69 69, Estonia 68 69, Lithuania 69 69, Slovakia 66 71, Russian federation 69 67, Latvia 65 70, Netherlands 64 69, Greece 64 69, Romania 64 65, Armenia 61 66, Poland 61 64 England 60 64, Denmark 58 64, Portugal 60 61, Scotland 58 61, Finland 58 61, Wales 56 62, Slovenia 55 63, Czech Republic 5…
50	Bucksch et al. (2016)	International Trends in Adolescent Screen-Time Behaviors From 2002 to 2010	Health Behaviour in School-aged Children (HBSC) 2002, 2006, 2010	Trends across cross-sectional collected data	2002, 2006, 2010	schools	28, of which 24 EU	Belgium (Flemish and French part), Switzerland, Czech Republic, Germany, Denmark, Estonia, Spain, Finland, France, Greece, Croatia, Hungary, Italy, Latvia, Macedonia, The Netherlands, Norway, Poland, Portugal, Russia, UK (Scotland, Wales), Sweden, Slovenia, Ukraine	(Including all 28 countries) 2002: 139725; 2006: 149251; 2010: 154845	443821 (including all 28 countries)	11-, 13-, 15-year-olds	not available	(including all 28 countries 2002: 51.4%; 2006: 51.3%; 2010: 51.2%	not available	not available	Data are collected every 4 years from a nationally representative sample of 11-, 13-, and 15-year old adoloscents within each member country. Each of the three samples was based on a nationally representative randomzed cluster (i.e. school level) sampling procedure	Mean hours TV viewing per weekday and weekend day; Mean hours computer use per weekday and weekend day (+ for all countries and regions combined by age and gender: computer use gaming and non-gaming separately and total screen-time)	Self-reported questionnaire	TV viewing during leisure time was assessed by asking “About how many hours a day do you usually watch television (including DVDs and videos) in your free time?“ The DVD wording was added in 2006. Response options were consistent among all the survey waves and ranged from “none at all” to >7 hours/day. Students were asked to report separately on TV viewing during weekdays and weekend days. Respon…	usual week- and weekend day	In previous studies, test-retest reliability of the TV viewing and computer use outcomeswas assessed across different countries, and results were acceptable for both outcomes.	No overall results	No overall results: boys and girls separately (see final column)	TV viewing boys 2002 2006 2010 weekday - weekend day: Belgium (Flemish 2.64-3.66; 2.50-3.40; 2.28-3.18 French part 2.22-3.45; 2.15-3.40; 2.02-3.21), Switzerland1.81-2.86; 1.56-2.62; 1.44-2.45, Czech Republic 2.77-3.23; 2.48-3.20; 2.30-2.96, Germany 2.40-3.38; 2.27-3.45; 2.11-3.31, Denmark 2.61-3.33; 2.41-3.17; 2.42-3.20, Estonia 3.36-4.03; 2.75-3.51; 2.42-3.25, Spain 2.45-3.26; 2.23-3.02; 2.21-2.…
51	HBSC report 2016	Growing up unequal: gender and socioeconomic differences in young people’s health and well-being	HBSC 13/14	cross-sectional	between September 2013 and June 2014, except in four countries, where an extended fieldwork period was necessary to reach the required sample size (between September 2013 and January 2015).	Cluster probability sampling (systematic or random) of school classes was carried out in each country and region. Sampling of schools (proportional to size) was carried out where lists of classes were not available, followed by sampling of classes within school. Samples in some countries and regions were first stratified (by, for example, geopolitical unit or language group). Countries and region…	39 of which 36 EU countries	Albania, Armenia, Austria, Belgium (French; Flemish) , Bulgaria, Croatia, Czech Republic, Denmark, Estonia, Finland, France, Germany, Greece, Hungary, Iceland, Ireland, Italy, Latvia, Lithuania, Luxembourg, Malta, Netherlands, Norway, Poland, Portugal, Republic of Moldova, Romania, Russian Federation, Slovakia, Slovenia, Spain, Sweden, Switzerland, The former Yugoslav Republic of Macedonia, Ukrai…	Albania 5024, Armenia 3679, Austria 3458, Belgium (French: 5892, Flemish: 4393), Bulgaria 4796, Croatia 5741, Czech Republic 5082, Denmark 3891, Estonia 4057, Finland 5925, France 5691, Germany 5961, Greece 4141, Hungary 3935, Iceland 10602, Ireland 4098, Italy 4072, Latvia 5557, Lithuania 5730, Luxembourg 3318, Malta 2265, Netherlands 4301, Norway 3072, Poland 4545, Portugal 4989, Republic of Mo…	219460 of which 199316 EU	11-, 13-, 15-year-olds	13.6 years	0.507	Family Affluence Scale (Mean FAS index score (0 to 100) Albania 38; Republic of Moldova 40 Ukraine 41; Armenia 41 Romania 43; Russian Federation 48 Hungary 49; Latvia 50 Greece 51; Bulgaria 52 MKD 53; Poland 53 Slovakia 55; Croatia 56 Estonia 58; Italy 58 Czech Republic 61; Lithuania 62 Spain 63; Finland 65 Iceland 65; Belgium (French) 65 Portugal 66; Netherlands 66 Ireland 67; Scotland 68 Englan…	% overweight and obesity, using IOTF cut-off points: 15% (11y); 15% (13y); 15% (15y)	Each country or region uses random sampling to select a proportion of young people aged 11, 13 and 15 years, ensuring that the sample is representative of all in the age range.	% watching television for more than 2 hours on weekdays, % computer use for more than 2 hours on a weekday; % playing games for more than 2 hours on a weekday	self-reported questionnaire	Young people were asked how many hours a day in their free time they usually spend watching television, videos (including YouTube or similar services), DVDs and other screen entertainments on weekdays. Young people were asked how many hours per day they use a computer for email, internet or homework in their spare time on weekday. Young people were asked how many hours per day they played games o…	usual weekday	not available	% >2h TV watching weekdays: 11y total girls boys 47 53 50; 13y total girls boys 62 61 62; 15y total girls boys 63 62 65 % >2h using computer weekdays: 11y boys girls total 36 31 33; 13y boys girls total 50 55 52; 15y boys girls total 59 67 63	No overall results: for boys and girls separately (see next column)	% 11-year-olds girls boys >2h TV watching weekdays: Bulgaria 66 64; Netherlands 61 61; Romania 56 67; Estonia 56 61; Latvia 54 63; Wales 53 62; Lithuania 54 59; Slovakia 54 59; Finland 55 58; Scotland 51 60; Sweden 51 58; Czech republic 48 62; Belgium FL 54 55; Russian Federation 52 57; Denmark 49 60; Moldova 53 54; Poland 49 56; England 51 51; Albania 47 51; Greece 45 53; Ukraine 46 52; Portugal…
52	Atkin et al. (2014)	Prevalence and Correlates of Screen Time in Youth: An International Perspective	International Children’s Accelerometry Database (ICAD)	Pooled data (cross-sectional, longitudinal, intervention studies, ...)	EYHS Denmark 1997-98 and 2003-04; Estonia 1998-99; Norway 1999-00; Portugal 1999-00; Peach 2006-08; 2007-09	Data were obtained from the International Children’s Accelerometry Database, a pooled archive of accelerometer data and hypothesized determinants from 20 studies in children. For this study, data were extracted from nine studies that provided information on children’s screen time	In total: 6 studies within 8 countries (and 2 EU studies within 5 EU countries)	Denmark, Estonia, Norway, Portugal, England	EYHS Denmark 1997-98 (n=857) and 2003-04 (n=889); Estonia 1998-99 (n=652); Norway 1999-00 (n=372); Portugal 1999-00 (n=550); Peach 2006-08 (n=1262); 2007-09 (n=892)	11434 of which 5474 EU	EYHS Denmark 1997-98 (8-16y) and 2003-04 (8-17y); Estonia 1998-99 (8-17y); Norway 1999-00 (8-10y); Portugal 1999-00 (9-16y); Peach 2006-08 (9-11y); 2007-09 (11-12y)	not available	EYHS Denmark 1997-98 (53.0%) and 2003-04 (56.7%); Estonia 1998-99 (55.5%); Norway 1999-00 (48.9%); Portugal 1999-00 (50.9%); Peach 2006-08 (50.6%); 2007-09 (52.6%)	Mother education (% university): EYHS Denmark 1997-98 (26.4%) and 2003-04 (42.6%); Estonia 1998-99 (37.9%); Norway 1999-00 (52.6%); Portugal 1999-00 (4.8%); Peach 2006-08 (32.1%); 2007-09 (34.6%)	% overweight: EYHS Denmark 1997-98 (13.1%) and 2003-04 (14.3%); Estonia 1998-99 (9.4%); Norway 1999-00 (12.2%); Portugal 1999-00 (20.0%); Peach 2006-08 (22.9%); 2007-09 (24.0%)	not available	% >2 hours/day screen time	self-reported or parent proxy across studies	Screen time was calculated as the sum of TV viewing and computer use and dichotomized as <2 or >2 hours/ day	usual day	not available	No overall results	% >2 hours/day screen time: EYHS Denmark 1997-98 (34.3%) and 2003-04 (46.9%); Estonia 1998-99 (62.4%); Norway 1999-00 (48.7%); Portugal 1999-00 (63.6%); Peach 2006-08 (47.1%); 2007-09 (58.5%)	not available
53	Ekelund (2012)	Moderate to Vigorous Physical Activity and Sedentary Time and Cardiometabolic Risk Factors in Children and Adolescents	International Children’s Accelerometry Database	cross-sectional, longitudinal, intervention studies in which data on objectively measured physical activity and at least 1 of the cardiometabolic outcomes were available at 1 time point	UK (ALSPAC 2003/2004 and 2005/2006, PEACH 2006/2007 and 2008/2009, SPEEDY 2007), Switzerland (Ballabeina 2008 and 2009, KISS 2005 and 2006), Scotland (MAGIC 2002), Denmark (CSCIS 2001/2002 and 2004/2005, Riddoch et al., 2005 - 1997/1998 and 2003/2004), Estonia (Riddoch et al., 2005 - 1998/1999), Norway (Riddoch et al., 2005 - 1999/2000), Portugal (Riddoch et al., 2005 - 1999/2000 and 2008)	"The International Children’s Accelerometry Database" was established to pool data on objectively measured physical activity from studies in youth worldwide. Only studies using the same type of accelerometer (ActiGraph) and with at least 400 participants aged 3 to 18 years were included.	14 studies within 9 countries (of which 7 EU countries)	UK (ALSPAC, PEACH, SPEEDY), Switzerland (Ballabeina, KISS), Scotland (MAGIC), Denmark (CSCIS, Riddoch et al., 2005), Estonia (Riddoch et al., 2005), Norway (Riddoch et al., 2005), Portugal (Riddoch et al., 2005)	UK (ALSPAC 6594, PEACH 1240, SPEEDY 1976), Switzerland (Ballabeina 599, KISS 495), Scotland (MAGIC 418), Denmark (CSCIS 667, Riddoch et al., 2005 1358), Estonia (Riddoch et al., 2005 660), Norway (Riddoch et al., 2005 384), Portugal (Riddoch et al., 2005 1223)	15614 (all countries: 20871)	4-18 years: UK (ALSPAC 10-15y, PEACH 10-13y, SPEEDY 9-11y), Switzerland (Ballabeina 4-8y, KISS 6-14y), Scotland (MAGIC 4-5y), Denmark (CSCIS 6-11y, Riddoch et al., 2005 9-16y), Estonia (Riddoch et al., 2005 9-16y), Norway (Riddoch et al., 2005 9-10y), Portugal (Riddoch et al., 2005 9-16y)	Boys: 11,3 (2,9) Girls: 11,3 (2,8)	Overall: 51,62%. UK (ALSPAC 3436/6594 - 52.1%, PEACH 635/1240 - 51.2%, SPEEDY 1098/1976-55.6%), Switzerland (Ballabeina 300/599-50.1%, KISS 260/495-52.%), Scotland (MAGIC 213/418-51.0%), Denmark (CSCIS 311/667-46.,% Riddoch et al., 2005 751/1358-55.3%), Estonia (Riddoch et al., 2005 366/660-55.5%), Norway (Riddoch et al., 2005 190/384-49.5%), Portugal (Riddoch et al., 2005 613/1223-50.1%))	not available	Overall: Boys: 19,1 (4,2), Girls: 19,4 (4,5) UK (ALSPAC 19.2 (3.4) , PEACH 18.6 (3.4), SPEEDY 18.2 (3.2)), Switzerland (Ballabeina 15.7 (1.6), KISS 17.3 (2.8)), Scotland (MAGIC 16.3 (1.5)), Denmark (CSCIS 16.1 (2.0), Riddoch et al., 2005 18.5 (3.1)), Estonia (Riddoch et al., 2005 18.4 (3.1)), Norway (Riddoch et al., 2005 17.0 2.2), Portugal (Riddoch et al., 2005 18.9 (3.5))	not available	mean (SD) min/day sedentary time	Actigraph accelerometers	100 counts/min cut-point; All children with at least 1 day with at least 500 minutes of measured monitor wear time between 7 AM and midnight were included.	/	not available in the present paper, but there is a design paper (Sheran et al., 2011)	No overall results	UK (ALSPAC 356 (75), PEACH 362 (72), SPEEDY 352 (63)), Switzerland (Ballabeina 236 (65), KISS 278 (99)), Scotland (MAGIC 192 (57)), Denmark (CSCIS 268 (62), Riddoch et al., 2005 356 (107)), Estonia (Riddoch et al., 2005 343 (106)), Norway (Riddoch et al., 2005 325 (102)), Portugal (Riddoch et al., 2005 367 (94))	Boys: 345(96) Girls: 363(96)
54	Hildebrand et aL. (2015)	Association between birth weight and objectively measured sedentary time is mediated by central adiposity: data in 10,793 youth from the International Children’s Accelerometry Database	International Children's Accelerometry Database (ICAD)	Pooled data (cross-sectional, longitudinal, intervention studies, ...)	UK (ALSPAC 2003/2004 and SPEEDY 2007), Denmark (EYHS 1997/1998), Estonia (EYHS 1998/1999), Norway (EYHS - 1999/2000), Portugal (EYHS 1999/2000), Switzerland (KISS 2005 and 2006)	The International Children’s Accelerometry Database was established to pool data on objectively measured physical activity and sedentary time from studies in youth worldwide.	5 studies within 7 countries (of which 6 EU countries)	UK (ALSPAC and SPEEDY), Denmark (EYHS), Estonia (EYHS), Norway (EYHS), Portugal (EYHS), Switzerland (KISS)	UK (ALSPAC : 5808 and SPEEDY: 1636), Denmark (EYHS:1162), Estonia (EYHS: 557), Norway (EYHS: 350), Portugal (EYHS: 547), Switzerland (KISS: 307)	10793, of which 10367 EU	Overall: 6-18y UK (ALSPAC: 11-15y and SPEEDY: 10-11y), Denmark (EYHS: 8-18y), Estonia (EYHS: 8-17y), Norway (EYHS: 9-10y), Portugal (EYHS: 9-18y), Switzerland (KISS: 6-13y)	Boys: 11.5± 1.6 Girsl: 11.5± 1.7	Overall: 53% UK (ALSPAC: 52% and SPEEDY: 56%), Denmark (EYHS: 55%), Estonia (EYHS: 56%), Norway (EYHS: 49%), Portugal (EYHS: 49%), Switzerland (KISS: 54%)	not available	Overall: normal weight: 79.3%; overweight: 15.9%; obese: 4.8% BMI (kg/m²): UK (ALSPAC: 19.1±3.4 and SPEEDY: 18.2± 3.1), Denmark (EYHS: 18.4± 3.1), Estonia (EYHS: 18.4± 3,1), Norway (EYHS: 17.1± 2.3), Portugal (EYHS: 19.5± 3.7), Switzerland (KISS: 17.3± 2.8)	not available	Total sedentary time (min/day)	Acelerometer (Actigraph)	Children with >=3 d with 600 min of measured monitor wear time between 0700 and midnight were included. Nonwear time was defined as 60 min of consecutive zeroes, with the allowance for 2 min of nonzero interruptions, terminated at the third nonzero interruption. The time spent sedentary was defined as all minutes with <100 counts/min	not available	The accelerometer is regarded as a valid tool for measuring physical activity and sedentary time (Fischer et al., 2012; Trost et al., 2011).	370 (91) min/d	Sedentary time (min/day): UK (ALSPAC 371(75),SPEEDY 371(69)), Denmark (EYHS 384(125)), Estonia (EYHS 352(111)), Norway (EYHS 339(108)), Portugal (EYHS 390(109)) Switzerland (KISS: 307 (112))	Sedentary time (min/day): boys 360 (91) girls 380(90)
55	Hense (2011)	Factors that Influence Weekday Sleep Duration in European Children	“identification and prevention of dietary- and lifestyle-induced health effect in children and infants” (IDEFICS) project	cross-sectional	September 2007-June 2008	Primary schools and preschools participating in the IDEFICS study.	8	Estonia, Italy, Hungary, Cyprus, Spain, Sweden, Germany, Belgium	Estonia 1331, Italy 1643, Hungary 902, Cyprus 953, Spain 504, Sweden 1215, Germany 1586, Belgium 408	8542 (31,543 children invited - adhesion rate of 53.4%. 16,223 (96.2%) fulfilled the inclusion criteria and gave full information on sex, height, and weight)	2-9 years	Overall: 6.0 years. Belgium 5.5, Cyprus 6.3, Estonia 5.8, Germany 6.1, Hungary 6.7, Italy 6.2, Spain 5.5, Sweden 5.7	Overall 49.2%, Belgium 47.5%, Cyprus 50.6%, Estonia 51.1%, Germany 48.5%, Hungary 50.8%, Italy 48%, Spain 57.6%, Sweden 48.3%	Education level % high/medium/low Overall:14.5/53.1/27.2, Belgium 53.4/38.2/4.4, Cyprus 34.1/43.4/5.5, Estonia 9.6/83.1/3.9, Germany 9.7/54.5/30.6, Hungary 38.4/55/4.2, Italy 13.2/57/27.4, Spain 48.6/25.4/16.3, Sweden 56.6/35.8/4.9	% Overweight Overall 20.2%, Belgium 6.6%, Cyprus 24%, Estonia 13.8%, Germany 15.8%, Hungary 17.3%, Italy 40.8%, Spain 17.9%, Sweden 9.8%	not available	Daily time spent in front of a TV or PC screen. % not at all, <0.5h, >0.5-<1h, >1h-<2h, >2h-<3h, >3h	Questionnaire	standardized parental questionnaire	usual day	Before the start of the study, all instruments were pre-tested.	not at all 2.3%; <0.5h 10.1%; 0.5-1h 23.0%; 1-2h 27.4%; 2-3h 16.6%; >3h 17.6%	% not at all; <0.5h; 0.5-1h; 1-2h; 2-3h; >3h: Estonia 0.6, 5.5, 18.6, 23.5, 17.7, 32.1; Italy 2.1, 8.2, 19.8, 27.1, 19.0, 23.6; Hungary: 3.6, 15.3, 26.8, 24.8, 15.0, 12.1; Cyprus: 1.6, 7.5, 19.9, 32.0, 16.7, 12.0; Spain: 5.6, 22.2, 28.0, 25.6, 11.5, 6.2; Sweden: 0.9, 7.4, 22.2, 32.3, 19.5, 15.4; Germany: 4.0, 12.2, 26.4, 26.4, 14.1, 12.9; Belgium: 1.7, 13.0, 32.1, 27.5, 14.5, 11.0	not availalable
56	Hunsberger (2012)	Overweight in singletons compared to children with siblings: the IDEFICS study	Identification and prevention of Dietary- and lifestyle-induced health EFfects In Children and infantS (IDEFICS)	cross-sectional	September 2007-June 2008	at survey centers	8	Italy, Estonia, Cyprus, Belgium, Sweden, Germany, Hungary, Spain	Italy 1995, Estonia 1300, Cyprus 1338, Belgium 1594, Sweden 1563, Germany 1589, Hungary 2014, Spain 1327	12720 (The present analysis was limited to children for whom singleton status was reported on the parental questionnaire)	2-9-year-olds	Italy 6.1±1.8y, Estonia 5.8±2.1y, Cyprus 6.2±1.4y, Belgium 5.6±1.6y, Sweden 5.7±2.0y, Germany 6.1±1.8y, Hungary 6.2±1.8y, Spain 5.8±1.8y	Italy 48.1%, Estonia 51.4%, Cyprus 49.5%, Belgium 47.9%, Sweden 47.7%, Germany 49.8%, Hunary 49.1%, Spain 48.0%	Education household (%): educational level was categorized according to the International Standard Classification of Education (ISCED) into low, medium and high. The original ISCEDlevels 1 and 2 were considered low, 3 and 4 were considered medium, and 5 was considered high educational attainment. Low: Italy 20.1, Estonia 1.9, Cyprus 3.8, Belgium 2.9, Sweden 1.2, Germany 30.8, Hungary 2.5, Spain 8…	Overweight (%) Italy 41.9, Estonia 14.0, Cyprus 24.6, Belgium 7.7, Sweden 9.5, Germany 14.8, Hungary 16.3, Spain 20.4	Data are presented separately by country, although it must be noted that survey centers cannot be considered representative of the whole country.	% screen time <1h per day	Parental questionnaire	Average screen time in hours per day was calculated from reported weekday and weekend television viewing and computer usage	usual week- and weekend day	Reproducibility and validity for selected items have been reported (Lanfer et al., 2011)	No overall results	Screen time <1h per day (%): Italy 83.8, Estonia 77.7, Cyprus 84.9, Belgium 88.8, Sweden 88.8, Germany 87.6, Hungary 88.5, Spain 90.7	Screen time <1h per day (%): Singleton: 86.3%, Siblings: 86.7%
57	Kovacs et al. (2015)	Adherence to combined lifestyle factors and their contribution to obesity in the IDEFICS study	"identification and prevention of dietary- and lifestyle-induced health effect in children and infants” (IDEFICS) project	cross-sectional	2007-2008	primary schools, pre-schools and kindergartens	8	Estonia, Sweden, Germany, Belgium, Hungary, Italy, Spain and Cyprus	Estonia (1719), Sweden (1737), Germany (2066), Belgium (1925), Hungary (2568), Italy (2250), Spain (1508) and Cyprus (2383)	16228	2-9.9-year-olds	6.01(1.79)	49.1%	International Standard Classification of Education level: Low ((pre-) primary and lower secondary education): 10.7; High: (tertiary education): 38.7	BMI z-score Mean (SD): 0.33(1.19)	The sample was not recruited to be a representative sample but instead represents the largest European children’s cohort to date.	Total screen time <1 h in pre-school and <2 h in school children	Parental questionnaire	To assess screen time, the core questionnaire contained questions regarding children’s screen-based sedentary behaviour including ‘How long does your child usually watch TV/video/DVD per day?’ and ‘How long does your child usually sit at a computer/game console per day?’ separately reported for weekdays and weekend days. The ‘time spent with audio-visual media’ was calculated as daily average of …	usual week- and weekend day	not specifically reported for screen-time	No overall results	No overall results: normal and overweight children separately (see final column)	Total screen time <1 h in pre-school and <2 h in school children (pre-school normal weight; pre-school overweight; school children normal weight; school children overweight; all children normal weight; all children overweight) Estonia 29.7 22.9 40.8 30.7 34.8 28.3 Sweden 36.2 37.8 61.1 54.5 48.2 47.0 Germany 55.6 42.2 71.5 55.3 64.3 51.4 Belgium 44.6 36.8 64.4 49.4 53.5 43.7 Hungary 40.9 24.5 66.…
58	Mitchell (2013)	The association between BMI, vigorous physical activity and television viewing and the risk of symptoms of asthma, rhinoconjunctivitis and eczema in children and adolescents: ISAAC Phase Three	ISAAC: International Study of Asthma and Allergies in Childhood	cross-sectional	2000-2003	multi-centre, multi-country study chosen from a random sample of schools in a defined geographical area	TOTAL: 73 centres of 35 countries (of which 9 EU countries) 6-7 years: 29 centres from 17 countries, of which 13 centres from 6 countries EU. 13-14 years: 73 centres from 35 countries, of which 21 centres from 9 countries EU.	6-7: Estonia, Hungary, Lithuania, Poland, Portugal, Spain. 13-14: Estonia, Finland, Former Yugoslav Replublic of Macedonia, Hungary, Lithuania, Poland, Belgium, Portugal, Spain.	6-7y olds: Estonia 2359, Hungary2450, Lithuania 2718, Poland 2478 + 1981, Portugal 1046, Spain 2994 + 3163 + 2985 + 3122 +2919 + 2316 + 3370; 13-14y olds: Estonia 3578, Finland 3041, Former Yugoslav Republic of Macedonia 3025, Hungary 4219, Lithuania 2674, Poland 2512 + 1864, Belgium 3233, Portugal 3112 + 2986 + 1094 + 3285, Spain 2952+4150+3062+3375+3966+2615+1185+3104+2922	6-7-y olds: 33901; 13-14y olds: 61954 (total: 95855)	6-7 and 13-14	not available	not available	not available	6-7y olds: %normal, %overweight, %obese: Estonia 84.4-13.2-2.4, Hungary 80.5-14.3-5.2, Lithuania 86.5-11.3-2.3, Poland 84.2-12.6-3.2 (Krakow) and 80.3-15.1-4.6 (Poznan), Portugal 75.9-14.7-9.4, Spain 67.7-24.3-8.0 (A Coruna), 69.9-21.7-8.4 (Asturias), 84.6-11.7-3.7 (Barcelona), 69.8-22.4-7.8 (Bilbao), 61.6-22.4-16.0 (Cartagena), 70.1-18.9-10.9 (Madrid), 68.2-21.8-10.0 (Valencia); 13-14y olds: %no…	not available	Hours/day television viewing: % less than 1 hour, % 1 hour but less than 3 hours, % 3 hours but less than 5 hours, % more than 5 hours.	Questionnaire.	How many hours a day (24h) does your child/do you watch television? (less than an hour, 1h but less than 3h, 3h but less than 5h, 5h or more). The parent or guardian completed the questionnaire for the children, and for the adolescents the questionnaire was self-completed.	per day in a normal week	not available	No overall results	No overall results; only per age group	6-7y olds: %less than 1 hour, %1hour but less than 3 hours, % 3 hours but less than 5 hours, % 5 hours or more : Estonia 9.2 58.2 24.4 8.1, Hungary 17.4 63.2 14.4 4.9, Lithuania 18.7 63.8 15.2 2.2, Poland 18.4 68.5 10.5 2.6 (Krakow) and 11.4 73.3 12.4 3.0 (Poznan), Portugal 12.5 58.0 23.1 6.3, Spain 24.4 61.6 11.7 2.3 (A Coruna),27.2 59.3 10.6 2.8 (Asturias), 18.6 59.1 19.0 3.3 (Barcelona), 34.0 …
59	Katzmarzyk et al. (2015)	Physical Activity, Sedentary Time, and Obesity in an International Sample of Children	The International Study of Childhood Obesity, Lifestyle and the Environment (ISCOLE)	cross-sectional	September 2011-December 2013	The primary sampling frame was schools, and this sampling frame was typically stratified by an indicator of socioeconomic status to maximize variability within sites. By design, the within-site samples were not intended to be nationally representative.	12 of which 3 EU countries	Finland, Portugal, UK	Finland 500; Portugal 686; UK 478	6539 (of which 1664 EU)	9-11 years	Finland: 10.5(0.4); Portugal: 10.4(0.3); UK: 10.9(0.5)	Finland: 53.8%; Portugal: 55.5%; UK: 55.9%	not available	Finland: 17.7(2.6) kg/m²; Portugal19.5(3.4) kg/m²; UK: 18.5(3.0) kg/m²	By design, the within-site samples were not intended to be nationally representative.	Sedentary time (min/day)	Actigraph GT3X+ accelerometer	Times spent in sedentary behavior were obtained from 24-h waist-worn accelerometry. An accelerometer was worn at the waist on an elasticized belt on the right mid-axillary line. Participants were encouraged to wear the accelerometer 24 hr (removing only for water-related activities) for at least 7 d (plus an initial familiarization day and the morning of the final day), including weekend days. Th…	Participants were encouraged to wear the accelerometer 24 hr (removing only for water-related activities) for at least 7 d. 4 days with at least one weekend day.	Not available	No overall results	Mean (SD) min/day sedentary time: Finland 531(68); Portugal 551(62); UK 497(60)	Mean (SD) min/day sedentary time: boys 504 (70) girls 521 (68)
60	LeBlanc et al. (2015)	Correlates of Total Sedentary Time and Screen Time in 9–11 Year-Old Children around the World: The International Study of Childhood Obesity, Lifestyle and the Environment	The International Study of Childhood Obesity, Lifestyle and the Environment (ISCOLE)	cross-sectional	from October 2011 until December 2013	Study sites were chosen from diverse geographic regions around the world; Data collection strategies varied slightly by ISCOLE site (mostly via schools)	12, of which 3 EU countries	Finland, Portugal, UK	Finland 542, Portugal 547, UK 407	5844, of which 1496 EU	9-11 years	Finland 10.5(0.4)y, Portugal 10.4(0.3)y, UK 10.9(0.5)y	Finland 53.1%, Portugal 57%, UK 57.2%	% parental higher education: Finland 73.2%, Portugal 21.1%; UK 72.2%	% overweight/obese: Finland 24.3%; Portugal 45.7%; UK 27.3%	not available	Sedentary time (hours/day); screen time score (television + computer); % not meeting ST guidelines (of < 2hours/day)	ActiGraph GT3X+ accelerometers + self-reported questionnaire	Valid accelerometer data: at least 4 days of valid measurements (including at least one weekend day), with at least 10 hours/day of waking wear time. SED was defined as all epochs showing 25 counts/15 seconds, consistent with widely used cutoffs from Evenson et al. - Questionnaire: Children were asked how many hours they typically watched TV, and how many hours they played video games and/or used…	Children were asked to wear the accelerometer for 7 consecutive days; screen-time was usual week and weekend day in discretionary time. Valid accelerometer data: at least 4 days of valid measurements (including at least one weekend day)	Child-reported screen time was determined from a Diet and Lifestyle Questionnaire, with questions taken from the U.S. Youth Risk Behaviour Surveillance System - No information provided on the measurement properties of accelerometer	Overall results for all 11 countries: Sedentary time: 8.6(1.2) h/day. Screen-time score: 2.6 (1.8) h/day. % not meeting screen-time guidelines: 54.2%	Sedentary time (h/day): Finland 8.8(1.2); Portugal 9.2(1.0); UK 8.3(1.0). Screen-time score (h/day): Finland 2.7(1.7); Portugal 2.3(1.5); UK 2.9 (1.7). % not meeting screen-time guidelines: Finland 56.9; Portugal 48.5; UK 67.6	not available
61	Klepp (2007)	Television viewing and exposure to food-related commercials among European school children, associations with fruit and vegetable intake: a cross sectional study	Pro Children study	cross-sectional	October- December 2003	schools	9	Austria, Belgium, Denmark, Iceland, Netherlands, Norway, Portugal, Spain, Sweden	Austria 1616, Belgium 1318, Denmark 1844, Iceland 1138, Netherlands 1094, Norway 1120, Portugal 2040, Spain 1272, Sweden 1331	12773 (Out of the 13,305 participating children, 532 did not respond to the item 'Regular TV viewing', and they were omitted from the analyses presented in this paper. )	8.8-13.8 years	Overall sample: 11.4 (0.48) years. Mean(98%CI) Austria 11(10.97-11.03), Belgium 11.5(11.43-11.49), Denmark 11.4(11.36-11.41), Iceland 11.3(11.24-11.30, the Netherlands 11.7(11.67-11.75), Norway 11.3(11.27-11.34), Portugal 11.5(11.47-11.51), Spain 11.4(11.39-11.45), Sweden 11.4(11.35-11.41)	Overall 49.8% Austria 53, Belgium 46.1, Denmark 49.1, Iceland 47.8, the Netherlands 53.8, Norway 49.6, Portugal 53.1, Spain 46.4, Sweden 50	% in social clas I-II: Austria 22.7%, Belgium 28.4%, Denmark 26.6%, Iceland 26.5%, Netherlands 23.5%, Norway 26.4%, Portugal 17.9%, Spain 25.8%, Sweden 24.9%	not available	national representative samples of schools in all countries with the exception of Austria (for Austria, the sample was representative for the Eastern region) and Belgium (for Belgium, the sample was representative for Flanders).	mean (98%CI) hours/day TV viewing	questionnaire	About how many hours a day do you usually watch television and videos in your leisure time?' with response categories from 0=none at all to 8=about 7 hours a day or more.Recoded to indicate number of hours per day ('Regular TV viewing').	usual day	The development of the questionnaire was based on theoretical models, a literature review, focus group interviews with children, individual interviews with parents and school staff, and thorough pre-testing.	2.3 hours/day	Regular TV viewing (h/day): MEAN (98% CI): Austria 2.2 (2.1-2.3), Belgium 2.7 (2.6-2.8), Denmark 2.2 (2.1-2.3), Iceland 2.0 (1.9-2.1), Netherlands 2.7 (2.6-2.8), Norway 2.2 (2.0-2.3), Portugal 2.7 (2.6-2.7), Spain 2.2 (2.1-2.3), Sweden 2.1 (2.0-2.2)	not available
62	te Velde (2007)	Patterns in sedentary and exercise behaviors and associations with overweight in 9–14-year-old boys and girls - a cross-sectional study	Pro Children study	cross-sectional	October- December 2003	Schools	9	Austria, Belgium, Denmark, Iceland, Netherlands, Norway, Portugal, Spain, Sweden	Austria 1601, Belgium 1295, Denmark 1817, Iceland 1108, Netherlands 1089, Norway 1091, Portugal 2000, Spain 1223, Sweden 1314	12538 (The current study included the children that completed all questions on TV viewing, PC use and physical exercise (n = 12538, 94.2%))	8.8-13.8 years	11.4 years	50.1%	not available	not available	To obtain representative samples, schools were randomly selected from lists obtained from national or regional education authorities. Schools for special education were excluded from the sampling procedure. The recruited samples were nationally representative for each country, except for Austria and Belgium where the samples were drawn from regions (eastern Austria and Flanders respectively).	% TV viewing >2h/d, Using PC >1h/d for the total sample and per country; means(SD) h/day for the total sample only	Questionnaire	Usual TV viewing and PC use were measured by the question: About how many hours a day do you usually watch television and videos in your leisure time?' and 'About how many hours a day do you usually use a computer in leisure time?' with eight response alternatives, ranging from 'none at all' to '7 hours per day or more'. Questionnaires were competed during a school hour in the presence of the cla…	usual day (leisure-time)	Test-retest reliability regarding sedentary and exercise behavior was explored in a Dutch sample of 250 children with an average time period of 14.3 days (SD = 3.8). Using cut-off values as presented in this manuscript, more than 70% of the children were classified in the same group during test and re-test measurements (agreement ranging from 71.8% (PC use) to 86.7% (physical exercise)). No signi…	No overall results; boys and girls separately in final column	No overall results: for boys and girls separately (see next column)	OVERALL RESULTS: % Tv viewing > 2h/day: boys 40.6%, girls 35.3% - %Using PC > 1h-day: boys 36.2%, girls 16.4%; means (SD) TV viewing: boys 2.5(1.7) h/day; girls 2.2(1.6) h/day; means (SD) PC use: boys 1.5 (1.6) h/day, girls 0.84 (1.1) h/day. PER COUNTRY: % Tv viewing > 2h/day - %Using PC > 1h-day: Austria boys 36.3-40.9, girls 32.4-15.9; Belgium 50.1-35.4, girls 41.9-20.0; Denmark boys 37.6-39.0,…
63	De Craemer et al. (2015)	Differences in Energy Balance-Related Behaviours in European Preschool Children: The ToyBox-Study	Toybox	cross-sectional	between March and June 2012	Kindergartens	6	Belgium, Bulgaria, Germany, Greece, Poland, Spain	Belgium 1373, Bulgaria 979, Germany 1423, Greece 1854, Poland 1597, Spain 891	8117	3.5 - 5.5 years	4.78 ± 0.46 years old	0.47	not available	not available	Per country, kindergartens were selected in the provinces of West- and East-Flanders in Belgium, Varna in Bulgaria, Bavaria in Germany, Attica in Greece,Warsaw and surroundings in Poland, and Zaragoza in Spain. Within each of these provinces, kindergartens were recruited from different socio-demographic backgrounds. In all countries, lists of all municipalities that exist within the selected prov…	Television viewing week weekend (min/day, computer use week weekend (min/day), quiet play week weekend (min/day), expressed in mean (SE) + % meeting screen-time guidelines	Parental questionnaire	The amount of hours per weekday and per weekend day the child watches TV, plays on the computer or game consoles , and plays quietly during leisure time (e.g., drawing, colouring, playing with blocks/puppets.Answers ranged from”never” to”more than 8 hours per day”, on a ninepoint scale. The variables were then recoded into min/day to ensure that numerical outcomes could be used to describe the pr…	usual week- and weekend day	Television (ICCweek = 0.67; ICCweekend = 0.67), Computer (ICCweek = 0.72; ICCweekend = 0.81), Quiet play (ICCweek = 0.42; ICCweekend = 0.50).	No overall results	Television viewing (min/weekday) (mean (SE)): Belgium 66.9(1.6); Bulgaria 79.2(1.8);Germany 43.3(1.5); Greece 88.5(1.4); Poland 71.3(1.5); Spain 65.6(1.8). Television viewing (min/weekend day) (mean (SE)). Belgium 116.2(2.4); Bulgaria 131.1(2.7); Germany 64.8(2.3); Greece 113.5(2.0); Poland 116.0(2.3); Spain 122.0(2.8). Computer use (min/weekday) (mean (SE)): Belgium 14.6(0.8); Bulgaria 28.3(0.9)…	not available
64	van Stralen (2012)	Weight status of European preschool children and associations with family demographics and energy balance-related behaviours: a pooled analysis of six European studies	pooled analyses within Toybox	POP intervention, Varna Kindergartens CSS, TigerKids intervention, GENESIS CSS, EnKid CSS	POP 2008-2011, Varna Kindergartens 2007, TigerKids 2007-2008, GENESIS 2004-2005, EnKid 1998-2000	The surveys were carried out at kindergartens in Germany, Belgium and Bulgaria; in nurseries and day-care centres in Greece. In Spain, the measurements were conducted at home.	5	Belgium, Bulgaria, Germany, Greece, Spain	Belgium 1434, Bulgaria 726, Germany 2956, Greece 708, , Spain 273	6097	inclusion criteria: 4-7 years old	Belgium 5.0 (1.3), Bulgaria 5.4 (0.8), Germany 4.5 (0.9), Greece 4.4 (0.3), Spain 5.5 (0.9)	Belgium 49.8%, Bulgaria 47.4%, Germany 50.4%, Greece 52.0%, Spain 48.0%	not available	Belgium 15.9 (1.3), Bulgaria 16.2 (2.0), Germany 15.8 (1.4), Greece 16.6 (2.0) , Spain 16.8 (2.2)	The study population in Greece and Spain was representative for the country according to age, gender, SES and ethnicity. In the Bulgarian and German studies, the study samples were representative for the selected region; whereas the representativeness has not yet been examined in the Belgian study.	Belgium: sedentary time including sedentary play time and screen-time behaviour (min/day), Bulgaria: TV viewing (h/day), Germany: screen-time (h/day) , Greece: TV viewing (h/day), Spain : TV viewing (% ≥2h/d)	Parental questionnaire or parental interview	In the studies, sedentary behaviours of the child were assessed by parental questionnaires or interviews. The studies differed with regard to behaviours measured and questionnaires used.	not available	not available	No overall results	Belgium: sedentary time including sedentary play time and screen-time behaviour (232.3 (92.7) min/day), Bulgaria: TV viewing (1.78 (0.85) h/day), Germany: screen-time (0.71 (0.58) h/day) , Greece: TV viewing (2.23 (1.50) h/day), Spain : TV viewing ( 8.4% ≥2h/d)	not availalable
